# Supplementary material for: Ethyl 1-benzyl-5-{[(isopropyl­amino)(3-nitro­phen­oxy)methyl­idene]amino}-1H-1,2,3-triazole-4-carboxyl­ate
Source: Acta Crystallogr Sect E Struct Rep Online. 2010 Nov 17;66(Pt 12):o3207–8. doi: 10.1107/S1600536810046659 (PMC3011645; doi:10.1107/S1600536810046659)
Supplement: Supplementary file 1 [file e-66-o3207-sup1.cif]

##############################################################################
###                                                                        ###
###        Electronic paper (Acta Crystallographica Section E)             ###
###                                                                        ###
##############################################################################
#                                                                            #
# This CIF contains the data in a paper accepted for publication in Acta     #
# Crystallographica Section E. It conforms to the requirements of Notes      #
# for Authors for Section E, and has been peer reviewed under the auspices   #
# of the IUCr Commission on Journals.                                        #
#                                                                            #
# Full details of the Crystallographic Information File format               #
# are given in the paper "The Crystallographic Information File (CIF):       #
# a New Standard Archive File for Crystallography" by S. R. Hall, F. H.      #
# Allen and I. D. Brown [Acta Cryst. (1991), A47, 655-685].                  #
#                                                                            #
# The current version of the core CIF dictionary is obtainable from          #
# ftp://ftp.iucr.org/pub/cif_core.dic. The current version number is 2.4.    #
#                                                                            #
# Software is freely available for graphical display of the structure(s) in  #
# this CIF.  For information consult the CIF home page http://www.iucr.org/  #
# cif/home.html                                                              #
#                                                                            #
# This file may be used for bona fide research purposes within the           #
# scientific community so long as proper attribution is given to the journal # 
# article from which it was obtained.                                        #
#                                                                            #
##############################################################################
                                             
data_global
_audit_creation_method     SHELXL-97
_journal_date_recd_electronic     2010-11-01
_journal_date_accepted     2010-11-11
_journal_name_full     'Acta Crystallographica, Section E'
_journal_year     2010
_journal_volume     66
_journal_issue     12
_journal_page_first     o3207
_journal_page_last     o3208
_journal_paper_category     QO
_journal_coeditor_code     RZ2518
_publ_contact_author_name     'Zeng Xiao-Hua'
_publ_contact_author_address
;Institute of Medicinal Chemistry,  Hubei Medical University, Shiyan 442000
  P.R. China
;
_publ_contact_author_email     zengken@126.com
_publ_contact_author_fax     '86 719 8875328'
_publ_contact_author_phone     '86 719 8875337'
_publ_section_title
;\
Ethyl
1-benzyl-5-{[(isopropylamino)(3-nitrophenoxy)methylidene]amino}-1<i>H</i>-1,\
2,3-triazole-4-carboxylate
;
loop_
    _publ_author_name
    _publ_author_footnote
    _publ_author_address
    'Wang, Hong-Mei' .
;
Institute of Medicinal Chemistry
Hubei Medical University
Shiyan 442000
People's Republic of China
;
    'Deng, Shou-Heng' .
;
Center of Oncology,
People's Hospital affiliated with Hubei Medical University,
Shi Yan 442000
People's Republic of China
;
    'Zeng, Xiao-Hua' .
;
Institute of Medicinal Chemistry
Hubei Medical University
Shiyan 442000
People's Republic of China
;
    'Chen, Ping' .
;
Center of Oncology,
People's Hospital affiliated with Hubei Medical University,
Shi Yan 442000
People's Republic of China
;
    'Cao, Feng-Jun' .
;
Center of Oncology,
People's Hospital affiliated with Hubei Medical University,
Shi Yan 442000
People's Republic of China
;
data_I
_audit_creation_method     SHELXL-97
_chemical_name_systematic
;
Ethyl 1-benzyl-5-{[(isopropylamino)(3-nitrophenoxy)methylidene]amino}-
1<i>H</i>-1,2,3-triazole-4-carboxylate
;
_chemical_name_common     ?
_chemical_formula_moiety     'C22 H24 N6 O5'
_chemical_formula_sum     'C22 H24 N6 O5'
_chemical_formula_iupac     'C22 H24 N6 O5'
_chemical_formula_weight     452.47
_chemical_melting_point     ?
_symmetry_cell_setting     monoclinic
_symmetry_space_group_name_H-M     'P 21/n'
_symmetry_space_group_name_Hall     '-P 2yn'
loop_
    _symmetry_equiv_pos_as_xyz
    'x, y, z'
    '-x+1/2, y+1/2, -z+1/2'
    '-x, -y, -z'
    'x-1/2, -y-1/2, z-1/2'
_cell_length_a     11.5019(7)
_cell_length_b     14.5616(9)
_cell_length_c     14.1758(9)
_cell_angle_alpha     90.00
_cell_angle_beta     106.3840(10)
_cell_angle_gamma     90.00
_cell_volume     2277.8(2)
_cell_formula_units_Z     4
_cell_measurement_reflns_used     4925
_cell_measurement_theta_min     2.32
_cell_measurement_theta_max     27.48
_cell_measurement_temperature     298(2)
_exptl_crystal_description     block
_exptl_crystal_colour     colourless
_exptl_crystal_size_max     0.16
_exptl_crystal_size_mid     0.12
_exptl_crystal_size_min     0.10
_exptl_crystal_density_diffrn     1.319
_exptl_crystal_density_meas     ?
_exptl_crystal_density_method     'not measured'
_exptl_crystal_F_000     952
_exptl_absorpt_coefficient_mu     0.096
_exptl_absorpt_correction_type     multi-scan
_exptl_absorpt_process_details     '(SADABS; Bruker, 2001)'
_exptl_absorpt_correction_T_min     0.9848
_exptl_absorpt_correction_T_max     0.9904
_exptl_special_details
;
;
_diffrn_ambient_temperature     298(2)
_diffrn_radiation_type     MoK\a
_diffrn_radiation_wavelength     0.71073
_diffrn_radiation_source     'fine-focus sealed tube'
_diffrn_radiation_monochromator     graphite
_diffrn_measurement_device_type     'Bruker SMART CCD area-detector'
_diffrn_measurement_method     '\f and \w'
_diffrn_detector_area_resol_mean     ?
_diffrn_reflns_number     16973
_diffrn_reflns_av_R_equivalents     0.0691
_diffrn_reflns_av_sigmaI/netI     0.0513
_diffrn_reflns_theta_min     2.02
_diffrn_reflns_theta_max     28.29
_diffrn_reflns_theta_full     28.29
_diffrn_measured_fraction_theta_max     0.991
_diffrn_measured_fraction_theta_full     0.991
_diffrn_reflns_limit_h_min     -15
_diffrn_reflns_limit_h_max     15
_diffrn_reflns_limit_k_min     -19
_diffrn_reflns_limit_k_max     11
_diffrn_reflns_limit_l_min     -18
_diffrn_reflns_limit_l_max     18
_diffrn_standards_number     ?
_diffrn_standards_interval_count     ?
_diffrn_standards_interval_time     ?
_diffrn_standards_decay_%     ?
_refine_special_details
;
Refinement of <i>F</i>^2^ against ALL reflections. The weighted <i>R</i>-factor
<i>wR</i> and goodness of fit <i>S</i> are based on <i>F</i>^2^, conventional
<i>R</i>-factors <i>R</i> are based on <i>F</i>, with <i>F</i> set to zero for
negative <i>F</i>^2^. The threshold expression of <i>F</i>^2^ >
\s(<i>F</i>^2^) is used only for calculating <i>R</i>-factors(gt) <i>etc</i>.
and is not relevant to the choice of reflections for refinement.
<i>R</i>-factors based on <i>F</i>^2^ are statistically about twice as large
as those based on <i>F</i>, and <i>R</i>- factors based on ALL data will be
even larger.
;
_reflns_number_total     5620
_reflns_number_gt     4276
_reflns_threshold_expression     I>2\s(I)
_refine_ls_structure_factor_coef     Fsqd
_refine_ls_matrix_type     full
_refine_ls_R_factor_all     0.0885
_refine_ls_R_factor_gt     0.0671
_refine_ls_wR_factor_gt     0.1569
_refine_ls_wR_factor_ref     0.1700
_refine_ls_goodness_of_fit_ref     1.108
_refine_ls_restrained_S_all     1.108
_refine_ls_number_reflns     5620
_refine_ls_number_parameters     304
_refine_ls_number_restraints     0
_refine_ls_hydrogen_treatment     mixed
_refine_ls_weighting_scheme     calc
_refine_ls_weighting_details
         'calc w=1/[\s^2^(Fo^2^)+(0.0702P)^2^+0.3769P] where P=(Fo^2^+2Fc^2^)/3'
_atom_sites_solution_hydrogens     geom
_atom_sites_solution_primary     direct
_atom_sites_solution_secondary     difmap
_refine_ls_shift/su_max     0.001
_refine_ls_shift/su_mean     0.000
_refine_diff_density_max     0.254
_refine_diff_density_min     -0.187
_refine_ls_extinction_method     none
_refine_ls_extinction_coef     ?
loop_
    _atom_type_symbol
    _atom_type_description
    _atom_type_scat_dispersion_real
    _atom_type_scat_dispersion_imag
    _atom_type_scat_source
    'C' 'C' 0.0033 0.0016
                         'International Tables Vol C Tables 4.2.6.8 and 6.1.1.4'
    'H' 'H' 0.0000 0.0000
                         'International Tables Vol C Tables 4.2.6.8 and 6.1.1.4'
    'N' 'N' 0.0061 0.0033
                         'International Tables Vol C Tables 4.2.6.8 and 6.1.1.4'
    'O' 'O' 0.0106 0.0060
                         'International Tables Vol C Tables 4.2.6.8 and 6.1.1.4'
_computing_data_collection     'SMART (Bruker, 2001)'
_computing_cell_refinement     'SAINT (Bruker, 2001)'
_computing_data_reduction     'SAINT (Bruker, 2001)'
_computing_structure_solution     'SHELXS97 (Sheldrick, 2008)'
_computing_structure_refinement     'SHELXL97 (Sheldrick, 2008)'
_computing_molecular_graphics     'PLATON (Spek, 2009)'
_computing_publication_material     'SHELXTL (Sheldrick, 2008)'
loop_
    _atom_site_type_symbol
    _atom_site_label
    _atom_site_fract_x
    _atom_site_fract_y
    _atom_site_fract_z
    _atom_site_U_iso_or_equiv
    _atom_site_adp_type
    _atom_site_calc_flag
    _atom_site_refinement_flags
    _atom_site_occupancy
    _atom_site_disorder_assembly
    _atom_site_disorder_group
    C C1 0.83494(16) 0.73129(13) 0.46761(13) 0.0443(4) Uani d . 1 . .
    C C2 0.92546(19) 0.79033(16) 0.45953(18) 0.0607(6) Uani d . 1 . .
    H H2 0.9053 0.8448 0.4245 0.073 Uiso calc R 1 . .
    C C3 1.0448(2) 0.7693(2) 0.5027(2) 0.0778(8) Uani d . 1 . .
    H H3 1.1051 0.8096 0.4969 0.093 Uiso calc R 1 . .
    C C4 1.0756(2) 0.6893(3) 0.5545(2) 0.0880(10) Uani d . 1 . .
    H H4 1.1565 0.6761 0.5855 0.106 Uiso calc R 1 . .
    C C5 0.9865(3) 0.6285(2) 0.56061(19) 0.0858(9) Uani d . 1 . .
    H H5 1.0073 0.5731 0.5936 0.103 Uiso calc R 1 . .
    C C6 0.8662(2) 0.64966(17) 0.51778(17) 0.0634(6) Uani d . 1 . .
    H H6 0.8061 0.6088 0.5227 0.076 Uiso calc R 1 . .
    C C7 0.70362(17) 0.75548(14) 0.42216(15) 0.0496(5) Uani d . 1 . .
    H H7A 0.6892 0.7643 0.3520 0.060 Uiso calc R 1 . .
    H H7B 0.6531 0.7050 0.4318 0.060 Uiso calc R 1 . .
    C C8 0.67486(14) 0.92697(13) 0.43699(12) 0.0386(4) Uani d . 1 . .
    C C9 0.64906(14) 0.97754(13) 0.51172(12) 0.0374(4) Uani d . 1 . .
    C C10 0.65826(15) 1.07626(14) 0.52721(13) 0.0428(4) Uani d . 1 . .
    C C11 0.6438(2) 1.19830(17) 0.63312(18) 0.0666(6) Uani d . 1 . .
    H H11A 0.5876 1.2347 0.5832 0.080 Uiso calc R 1 . .
    H H11B 0.7256 1.2178 0.6369 0.080 Uiso calc R 1 . .
    C C12 0.6194(3) 1.2108(2) 0.7301(2) 0.0843(8) Uani d . 1 . .
    H H12A 0.5398 1.1884 0.7264 0.126 Uiso calc R 1 . .
    H H12B 0.6244 1.2749 0.7468 0.126 Uiso calc R 1 . .
    H H12C 0.6784 1.1773 0.7795 0.126 Uiso calc R 1 . .
    C C13 0.65271(15) 1.00782(13) 0.29254(12) 0.0405(4) Uani d . 1 . .
    C C14 0.48968(17) 1.11872(14) 0.21120(13) 0.0473(5) Uani d . 1 . .
    H H14 0.5274 1.1187 0.1572 0.057 Uiso calc R 1 . .
    C C15 0.35540(19) 1.09763(18) 0.16922(17) 0.0655(6) Uani d . 1 . .
    H H15A 0.3457 1.0371 0.1413 0.098 Uiso calc R 1 . .
    H H15B 0.3194 1.1417 0.1191 0.098 Uiso calc R 1 . .
    H H15C 0.3164 1.1008 0.2207 0.098 Uiso calc R 1 . .
    C C16 0.5115(3) 1.21091(17) 0.26153(18) 0.0714(7) Uani d . 1 . .
    H H16A 0.4759 1.2116 0.3152 0.107 Uiso calc R 1 . .
    H H16B 0.4754 1.2582 0.2153 0.107 Uiso calc R 1 . .
    H H16C 0.5971 1.2216 0.2861 0.107 Uiso calc R 1 . .
    C C17 0.82682(16) 1.01845(14) 0.23484(13) 0.0435(4) Uani d . 1 . .
    C C18 0.85824(16) 0.97580(13) 0.15946(13) 0.0432(4) Uani d . 1 . .
    H H18 0.7997 0.9553 0.1038 0.052 Uiso calc R 1 . .
    C C19 0.98042(18) 0.96439(14) 0.16946(15) 0.0496(5) Uani d . 1 . .
    C C20 1.06905(19) 0.99366(19) 0.25005(19) 0.0682(7) Uani d . 1 . .
    H H20 1.1505 0.9845 0.2549 0.082 Uiso calc R 1 . .
    C C21 1.0339(2) 1.0371(2) 0.32389(19) 0.0785(8) Uani d . 1 . .
    H H21 1.0926 1.0580 0.3792 0.094 Uiso calc R 1 . .
    C C22 0.9133(2) 1.04989(19) 0.31693(16) 0.0652(6) Uani d . 1 . .
    H H22 0.8903 1.0794 0.3670 0.078 Uiso calc R 1 . .
    N N1 0.66986(13) 0.83894(11) 0.46539(11) 0.0430(4) Uani d . 1 . .
    N N2 0.64102(15) 0.83418(12) 0.55231(12) 0.0498(4) Uani d . 1 . .
    N N3 0.62788(13) 0.91804(12) 0.57907(11) 0.0447(4) Uani d . 1 . .
    N N4 0.70987(13) 0.94745(12) 0.35461(11) 0.0455(4) Uani d . 1 . .
    N N5 0.54469(13) 1.04458(12) 0.28047(11) 0.0439(4) Uani d . 1 . .
    H H5A 0.5090(19) 1.0317(14) 0.3220(16) 0.053 Uiso d . 1 . .
    N N6 1.0155(2) 0.91968(15) 0.08856(18) 0.0698(6) Uani d . 1 . .
    O O1 0.69213(14) 1.12893(11) 0.47476(11) 0.0593(4) Uani d . 1 . .
    O O2 0.62878(12) 1.10169(9) 0.60849(10) 0.0500(3) Uani d . 1 . .
    O O3 0.70407(11) 1.03569(10) 0.22136(9) 0.0528(4) Uani d . 1 . .
    O O4 0.9375(2) 0.89508(16) 0.01765(16) 0.1013(7) Uani d . 1 . .
    O O5 1.1227(2) 0.91031(17) 0.09688(19) 0.1151(8) Uani d . 1 . .
loop_
    _atom_site_aniso_label
    _atom_site_aniso_U_11
    _atom_site_aniso_U_22
    _atom_site_aniso_U_33
    _atom_site_aniso_U_12
    _atom_site_aniso_U_13
    _atom_site_aniso_U_23
    C1 0.0471(10) 0.0477(11) 0.0431(9) 0.0052(8) 0.0210(8) -0.0076(8)
    C2 0.0551(12) 0.0505(13) 0.0834(15) 0.0011(10) 0.0306(11) -0.0126(11)
    C3 0.0489(12) 0.0810(19) 0.108(2) -0.0053(12) 0.0295(13) -0.0411(17)
    C4 0.0548(14) 0.125(3) 0.0771(17) 0.0327(17) 0.0069(12) -0.0258(18)
    C5 0.088(2) 0.101(2) 0.0679(16) 0.0427(18) 0.0212(14) 0.0184(15)
    C6 0.0686(14) 0.0688(16) 0.0606(13) 0.0095(12) 0.0308(11) 0.0101(11)
    C7 0.0496(10) 0.0482(12) 0.0541(11) 0.0008(9) 0.0196(9) -0.0052(9)
    C8 0.0280(7) 0.0500(11) 0.0404(9) 0.0051(7) 0.0140(6) 0.0050(8)
    C9 0.0305(7) 0.0485(11) 0.0368(8) -0.0005(7) 0.0152(6) 0.0024(8)
    C10 0.0324(8) 0.0556(12) 0.0417(9) -0.0059(8) 0.0126(7) -0.0004(9)
    C11 0.0732(15) 0.0536(14) 0.0767(15) -0.0157(11) 0.0271(12) -0.0179(12)
    C12 0.098(2) 0.0805(19) 0.0757(17) 0.0005(15) 0.0265(14) -0.0294(15)
    C13 0.0398(9) 0.0514(11) 0.0351(8) 0.0012(8) 0.0184(7) 0.0005(8)
    C14 0.0497(10) 0.0560(12) 0.0424(9) 0.0108(9) 0.0232(8) 0.0099(9)
    C15 0.0512(12) 0.0804(17) 0.0640(13) 0.0159(11) 0.0150(10) 0.0107(12)
    C16 0.0987(18) 0.0556(14) 0.0640(14) 0.0020(13) 0.0295(13) 0.0087(12)
    C17 0.0412(9) 0.0518(11) 0.0438(9) 0.0010(8) 0.0222(7) 0.0068(8)
    C18 0.0454(9) 0.0456(11) 0.0429(9) -0.0027(8) 0.0197(8) 0.0027(8)
    C19 0.0514(11) 0.0474(12) 0.0607(12) 0.0034(9) 0.0334(9) 0.0061(9)
    C20 0.0402(10) 0.0885(18) 0.0812(16) -0.0018(11) 0.0255(11) 0.0057(14)
    C21 0.0529(13) 0.112(2) 0.0677(15) -0.0206(13) 0.0130(11) -0.0204(15)
    C22 0.0605(13) 0.0871(18) 0.0546(12) -0.0113(12) 0.0270(10) -0.0182(12)
    N1 0.0407(8) 0.0483(10) 0.0453(8) 0.0047(7) 0.0209(6) 0.0040(7)
    N2 0.0539(9) 0.0551(11) 0.0489(9) 0.0017(8) 0.0280(7) 0.0075(8)
    N3 0.0471(8) 0.0511(10) 0.0423(8) 0.0000(7) 0.0228(7) 0.0038(7)
    N4 0.0443(8) 0.0578(10) 0.0419(8) 0.0127(7) 0.0242(6) 0.0081(7)
    N5 0.0410(8) 0.0572(10) 0.0401(8) 0.0081(7) 0.0224(6) 0.0109(7)
    N6 0.0799(14) 0.0630(13) 0.0853(15) 0.0147(11) 0.0538(12) 0.0007(11)
    O1 0.0667(9) 0.0590(9) 0.0594(8) -0.0195(7) 0.0296(7) 0.0017(7)
    O2 0.0562(8) 0.0491(8) 0.0505(7) -0.0073(6) 0.0244(6) -0.0071(6)
    O3 0.0456(7) 0.0770(10) 0.0447(7) 0.0127(7) 0.0271(6) 0.0163(7)
    O4 0.1143(17) 0.1171(18) 0.0855(13) 0.0095(13) 0.0492(13) -0.0371(13)
    O5 0.0924(14) 0.129(2) 0.156(2) 0.0250(13) 0.0866(15) -0.0155(16)
_geom_special_details
;
All e.s.d.'s (except the e.s.d. in the dihedral angle between two l.s. planes)
are estimated using the full covariance matrix. The cell e.s.d.'s are taken
into account individually in the estimation of e.s.d.'s in distances, angles
and torsion angles; correlations between e.s.d.'s in cell parameters are only
used when they are defined by crystal symmetry. An approximate (isotropic)
treatment of cell e.s.d.'s is used for estimating e.s.d.'s involving l.s.
planes.
;
loop_
    _geom_bond_atom_site_label_1
    _geom_bond_atom_site_label_2
    _geom_bond_site_symmetry_2
    _geom_bond_distance
    _geom_bond_publ_flag
    C1 C2 . 1.380(3) ?
    C1 C6 . 1.380(3) ?
    C1 C7 . 1.507(3) ?
    C2 C3 . 1.371(3) ?
    C2 H2 . 0.9300 ?
    C3 C4 . 1.370(4) ?
    C3 H3 . 0.9300 ?
    C4 C5 . 1.375(5) ?
    C4 H4 . 0.9300 ?
    C5 C6 . 1.379(4) ?
    C5 H5 . 0.9300 ?
    C6 H6 . 0.9300 ?
    C7 N1 . 1.462(2) ?
    C7 H7A . 0.9700 ?
    C7 H7B . 0.9700 ?
    C8 N1 . 1.350(2) ?
    C8 N4 . 1.371(2) ?
    C8 C9 . 1.389(2) ?
    C9 N3 . 1.361(2) ?
    C9 C10 . 1.454(3) ?
    C10 O1 . 1.207(2) ?
    C10 O2 . 1.342(2) ?
    C11 O2 . 1.448(3) ?
    C11 C12 . 1.489(3) ?
    C11 H11A . 0.9700 ?
    C11 H11B . 0.9700 ?
    C12 H12A . 0.9600 ?
    C12 H12B . 0.9600 ?
    C12 H12C . 0.9600 ?
    C13 N4 . 1.286(2) ?
    C13 N5 . 1.319(2) ?
    C13 O3 . 1.367(2) ?
    C14 N5 . 1.476(2) ?
    C14 C16 . 1.508(3) ?
    C14 C15 . 1.522(3) ?
    C14 H14 . 0.9800 ?
    C15 H15A . 0.9600 ?
    C15 H15B . 0.9600 ?
    C15 H15C . 0.9600 ?
    C16 H16A . 0.9600 ?
    C16 H16B . 0.9600 ?
    C16 H16C . 0.9600 ?
    C17 C18 . 1.370(3) ?
    C17 C22 . 1.378(3) ?
    C17 O3 . 1.393(2) ?
    C18 C19 . 1.382(3) ?
    C18 H18 . 0.9300 ?
    C19 C20 . 1.367(3) ?
    C19 N6 . 1.471(3) ?
    C20 C21 . 1.377(3) ?
    C20 H20 . 0.9300 ?
    C21 C22 . 1.376(3) ?
    C21 H21 . 0.9300 ?
    C22 H22 . 0.9300 ?
    N1 N2 . 1.365(2) ?
    N2 N3 . 1.300(2) ?
    N5 H5A . 0.83(2) ?
    N6 O4 . 1.198(3) ?
    N6 O5 . 1.212(3) ?
loop_
    _geom_angle_atom_site_label_1
    _geom_angle_atom_site_label_2
    _geom_angle_atom_site_label_3
    _geom_angle_site_symmetry_1
    _geom_angle_site_symmetry_3
    _geom_angle
    _geom_angle_publ_flag
    C2 C1 C6 . . 119.1(2) ?
    C2 C1 C7 . . 120.50(19) ?
    C6 C1 C7 . . 120.38(19) ?
    C3 C2 C1 . . 120.5(2) ?
    C3 C2 H2 . . 119.7 ?
    C1 C2 H2 . . 119.7 ?
    C4 C3 C2 . . 120.3(3) ?
    C4 C3 H3 . . 119.9 ?
    C2 C3 H3 . . 119.9 ?
    C3 C4 C5 . . 119.8(2) ?
    C3 C4 H4 . . 120.1 ?
    C5 C4 H4 . . 120.1 ?
    C4 C5 C6 . . 120.1(3) ?
    C4 C5 H5 . . 120.0 ?
    C6 C5 H5 . . 120.0 ?
    C5 C6 C1 . . 120.2(2) ?
    C5 C6 H6 . . 119.9 ?
    C1 C6 H6 . . 119.9 ?
    N1 C7 C1 . . 111.57(16) ?
    N1 C7 H7A . . 109.3 ?
    C1 C7 H7A . . 109.3 ?
    N1 C7 H7B . . 109.3 ?
    C1 C7 H7B . . 109.3 ?
    H7A C7 H7B . . 108.0 ?
    N1 C8 N4 . . 120.53(16) ?
    N1 C8 C9 . . 103.88(14) ?
    N4 C8 C9 . . 135.35(18) ?
    N3 C9 C8 . . 108.45(16) ?
    N3 C9 C10 . . 122.91(15) ?
    C8 C9 C10 . . 128.12(16) ?
    O1 C10 O2 . . 123.88(19) ?
    O1 C10 C9 . . 123.91(17) ?
    O2 C10 C9 . . 112.17(15) ?
    O2 C11 C12 . . 107.5(2) ?
    O2 C11 H11A . . 110.2 ?
    C12 C11 H11A . . 110.2 ?
    O2 C11 H11B . . 110.2 ?
    C12 C11 H11B . . 110.2 ?
    H11A C11 H11B . . 108.5 ?
    C11 C12 H12A . . 109.5 ?
    C11 C12 H12B . . 109.5 ?
    H12A C12 H12B . . 109.5 ?
    C11 C12 H12C . . 109.5 ?
    H12A C12 H12C . . 109.5 ?
    H12B C12 H12C . . 109.5 ?
    N4 C13 N5 . . 130.36(16) ?
    N4 C13 O3 . . 117.65(15) ?
    N5 C13 O3 . . 111.79(15) ?
    N5 C14 C16 . . 110.70(16) ?
    N5 C14 C15 . . 108.05(16) ?
    C16 C14 C15 . . 112.33(19) ?
    N5 C14 H14 . . 108.6 ?
    C16 C14 H14 . . 108.6 ?
    C15 C14 H14 . . 108.6 ?
    C14 C15 H15A . . 109.5 ?
    C14 C15 H15B . . 109.5 ?
    H15A C15 H15B . . 109.5 ?
    C14 C15 H15C . . 109.5 ?
    H15A C15 H15C . . 109.5 ?
    H15B C15 H15C . . 109.5 ?
    C14 C16 H16A . . 109.5 ?
    C14 C16 H16B . . 109.5 ?
    H16A C16 H16B . . 109.5 ?
    C14 C16 H16C . . 109.5 ?
    H16A C16 H16C . . 109.5 ?
    H16B C16 H16C . . 109.5 ?
    C18 C17 C22 . . 121.54(18) ?
    C18 C17 O3 . . 117.06(16) ?
    C22 C17 O3 . . 121.18(17) ?
    C17 C18 C19 . . 117.32(18) ?
    C17 C18 H18 . . 121.3 ?
    C19 C18 H18 . . 121.3 ?
    C20 C19 C18 . . 123.04(19) ?
    C20 C19 N6 . . 119.04(19) ?
    C18 C19 N6 . . 117.92(19) ?
    C19 C20 C21 . . 117.96(19) ?
    C19 C20 H20 . . 121.0 ?
    C21 C20 H20 . . 121.0 ?
    C22 C21 C20 . . 120.9(2) ?
    C22 C21 H21 . . 119.5 ?
    C20 C21 H21 . . 119.5 ?
    C21 C22 C17 . . 119.2(2) ?
    C21 C22 H22 . . 120.4 ?
    C17 C22 H22 . . 120.4 ?
    C8 N1 N2 . . 111.03(15) ?
    C8 N1 C7 . . 128.74(15) ?
    N2 N1 C7 . . 119.81(16) ?
    N3 N2 N1 . . 107.07(15) ?
    N2 N3 C9 . . 109.55(14) ?
    C13 N4 C8 . . 121.01(14) ?
    C13 N5 C14 . . 126.48(15) ?
    C13 N5 H5A . . 117.0(15) ?
    C14 N5 H5A . . 115.6(15) ?
    O4 N6 O5 . . 123.3(2) ?
    O4 N6 C19 . . 118.8(2) ?
    O5 N6 C19 . . 118.0(2) ?
    C10 O2 C11 . . 115.68(16) ?
    C13 O3 C17 . . 118.53(14) ?
loop_
    _geom_torsion_atom_site_label_1
    _geom_torsion_atom_site_label_2
    _geom_torsion_atom_site_label_3
    _geom_torsion_atom_site_label_4
    _geom_torsion_site_symmetry_1
    _geom_torsion_site_symmetry_2
    _geom_torsion_site_symmetry_3
    _geom_torsion_site_symmetry_4
    _geom_torsion
    _geom_torsion_publ_flag
    C6 C1 C2 C3 . . . . -1.6(3) ?
    C7 C1 C2 C3 . . . . 178.52(19) ?
    C1 C2 C3 C4 . . . . 0.0(4) ?
    C2 C3 C4 C5 . . . . 2.0(4) ?
    C3 C4 C5 C6 . . . . -2.4(4) ?
    C4 C5 C6 C1 . . . . 0.8(4) ?
    C2 C1 C6 C5 . . . . 1.1(3) ?
    C7 C1 C6 C5 . . . . -179.0(2) ?
    C2 C1 C7 N1 . . . . -62.2(2) ?
    C6 C1 C7 N1 . . . . 117.9(2) ?
    N1 C8 C9 N3 . . . . -1.17(17) ?
    N4 C8 C9 N3 . . . . -175.21(18) ?
    N1 C8 C9 C10 . . . . 170.66(17) ?
    N4 C8 C9 C10 . . . . -3.4(3) ?
    N3 C9 C10 O1 . . . . 170.10(17) ?
    C8 C9 C10 O1 . . . . -0.7(3) ?
    N3 C9 C10 O2 . . . . -7.7(2) ?
    C8 C9 C10 O2 . . . . -178.49(15) ?
    C22 C17 C18 C19 . . . . 0.8(3) ?
    O3 C17 C18 C19 . . . . 175.51(16) ?
    C17 C18 C19 C20 . . . . -0.1(3) ?
    C17 C18 C19 N6 . . . . -179.29(18) ?
    C18 C19 C20 C21 . . . . -0.5(4) ?
    N6 C19 C20 C21 . . . . 178.6(2) ?
    C19 C20 C21 C22 . . . . 0.5(4) ?
    C20 C21 C22 C17 . . . . 0.2(4) ?
    C18 C17 C22 C21 . . . . -0.8(4) ?
    O3 C17 C22 C21 . . . . -175.3(2) ?
    N4 C8 N1 N2 . . . . 175.89(14) ?
    C9 C8 N1 N2 . . . . 0.76(18) ?
    N4 C8 N1 C7 . . . . 3.4(3) ?
    C9 C8 N1 C7 . . . . -171.70(16) ?
    C1 C7 N1 C8 . . . . 89.8(2) ?
    C1 C7 N1 N2 . . . . -82.1(2) ?
    C8 N1 N2 N3 . . . . -0.05(19) ?
    C7 N1 N2 N3 . . . . 173.18(15) ?
    N1 N2 N3 C9 . . . . -0.72(19) ?
    C8 C9 N3 N2 . . . . 1.21(19) ?
    C10 C9 N3 N2 . . . . -171.13(16) ?
    N5 C13 N4 C8 . . . . -16.3(3) ?
    O3 C13 N4 C8 . . . . 169.37(17) ?
    N1 C8 N4 C13 . . . . 136.47(19) ?
    C9 C8 N4 C13 . . . . -50.3(3) ?
    N4 C13 N5 C14 . . . . 175.4(2) ?
    O3 C13 N5 C14 . . . . -10.0(3) ?
    C16 C14 N5 C13 . . . . -94.9(2) ?
    C15 C14 N5 C13 . . . . 141.7(2) ?
    C20 C19 N6 O4 . . . . -179.2(2) ?
    C18 C19 N6 O4 . . . . 0.0(3) ?
    C20 C19 N6 O5 . . . . 0.2(3) ?
    C18 C19 N6 O5 . . . . 179.4(2) ?
    O1 C10 O2 C11 . . . . -2.0(3) ?
    C9 C10 O2 C11 . . . . 175.81(16) ?
    C12 C11 O2 C10 . . . . -174.08(18) ?
    N4 C13 O3 C17 . . . . -17.6(3) ?
    N5 C13 O3 C17 . . . . 166.98(17) ?
    C18 C17 O3 C13 . . . . 128.60(19) ?
    C22 C17 O3 C13 . . . . -56.7(3) ?
loop_
    _geom_hbond_atom_site_label_D
    _geom_hbond_atom_site_label_H
    _geom_hbond_atom_site_label_A
    _geom_hbond_site_symmetry_A
    _geom_hbond_distance_DH
    _geom_hbond_distance_HA
    _geom_hbond_distance_DA
    _geom_hbond_angle_DHA
    _geom_hbond_publ_flag
    N5 H5A N3 3_676 0.83(2) 2.50(2) 3.230(2) 148(2) y
    C3 H3 O1 3_776 0.93 2.42 3.303(3) 157.7 y
    C21 H21 Cg1 3_776 0.93 2.98 3.829(3) 153 y
    C14 H14 Cg2 2_655 0.98 2.78 3.625(2) 145 y
