# Supplementary material for: Ethyl 1-benzyl-5-{[(isopropyl­amino)(3-nitro­phen­oxy)methyl­idene]amino}-1H-1,2,3-triazole-4-carboxyl­ate
Source: Acta Crystallogr Sect E Struct Rep Online. 2010 Nov 17;66(Pt 12):o3207–8. doi: 10.1107/S1600536810046659 (PMC3011645; doi:10.1107/S1600536810046659)
Supplement: Supplementary file 2 [file e-66-o3207-Isup2.hkl]

# 
# h,k,l, Fc-squared, Fo-squared, sigma(Fo-squared) and status flag 
# 
data_I
_shelx_title ' t in P2(1)/n' 
_shelx_refln_list_code          4 
_shelx_F_calc_maximum      204.72 
_exptl_crystal_F_000       952.00 
_reflns_d_resolution_high  0.7497 
 
loop_ 
 _symmetry_equiv_pos_as_xyz 
 'x, y, z' 
 '-x+1/2, y+1/2, -z+1/2' 
 '-x, -y, -z' 
 'x-1/2, -y-1/2, z-1/2' 
 
_cell_length_a    11.5019 
_cell_length_b    14.5616 
_cell_length_c    14.1758 
_cell_angle_alpha  90.000 
_cell_angle_beta  106.384 
_cell_angle_gamma  90.000 
 
_shelx_F_squared_multiplier     1.000 
 
loop_ 
 _refln_index_h 
 _refln_index_k 
 _refln_index_l 
 _refln_F_squared_calc 
 _refln_F_squared_meas 
 _refln_F_squared_sigma 
 _refln_observed_status 
   2   0   0     3083.88     2731.50    237.00 o 
   4   0   0    10177.51    10416.11    611.68 o 
   6   0   0     9041.36     9298.70    590.03 o 
   8   0   0       23.82       22.79      3.97 o 
  10   0   0      240.36      199.43     12.31 o 
  12   0   0        0.06        0.05      2.57 o 
  14   0   0       62.84       75.39      9.55 o 
   1   1   0     2108.69     1917.21     12.69 o 
   2   1   0      326.91      337.30     19.15 o 
   3   1   0    23409.00    23250.85    785.01 o 
   4   1   0      252.99      250.87      9.80 o 
   5   1   0     3277.74     3438.63    130.87 o 
   6   1   0       28.32       24.50      2.54 o 
   7   1   0      726.34      664.99     30.85 o 
   8   1   0        0.99        2.58      1.38 o 
   9   1   0        5.19        4.50      1.87 o 
  10   1   0        1.78        4.16      2.22 o 
  11   1   0       84.35       66.62      5.36 o 
  12   1   0        0.94        0.11      1.86 o 
  13   1   0        2.94        1.12      1.88 o 
  14   1   0        0.43        2.42      2.46 o 
   1   2   0      202.13      192.06      7.84 o 
   2   2   0       52.43       65.58      3.15 o 
   3   2   0        1.21        4.72      3.84 o 
   4   2   0        5.37        6.82      3.73 o 
   5   2   0       52.97       48.32      2.60 o 
   6   2   0      661.91      701.43     23.90 o 
   7   2   0       56.35       65.41      3.72 o 
   8   2   0        0.88        1.33      1.32 o 
   9   2   0        4.13        7.45      2.18 o 
  10   2   0       60.33       60.57      4.94 o 
  11   2   0       49.64       54.51      4.98 o 
  12   2   0        5.02        7.93      2.51 o 
  13   2   0        2.27        5.41      2.44 o 
  14   2   0        6.74        5.60      2.76 o 
   1   3   0    16826.44    15800.73    353.40 o 
   2   3   0     1297.45     1337.49     65.46 o 
   3   3   0     1049.60     1194.51     77.38 o 
   4   3   0      484.89      580.68     42.75 o 
   5   3   0       56.59       66.11      5.18 o 
   6   3   0     2168.54     2219.72    101.51 o 
   7   3   0     1004.56     1008.42     33.92 o 
   8   3   0        2.53        2.40      1.41 o 
   9   3   0        5.23        3.62      1.85 o 
  10   3   0       38.08       30.59      3.85 o 
  11   3   0       39.06       42.73      4.55 o 
  12   3   0        0.52        1.74      1.90 o 
  13   3   0        5.79       11.76      2.89 o 
  14   3   0       17.91       32.90      4.69 o 
   0   4   0      725.01      839.51     21.21 o 
   1   4   0        6.01       11.82      1.41 o 
   2   4   0       69.47       61.30      3.41 o 
   3   4   0      354.55      346.83     16.35 o 
   4   4   0      253.83      238.66     13.19 o 
   5   4   0      209.70      226.02     18.44 o 
   6   4   0       87.65       72.30      4.49 o 
   7   4   0       10.02        9.16      1.85 o 
   8   4   0      586.52      547.73     20.79 o 
   9   4   0      202.80      179.52      8.92 o 
  10   4   0       68.13       61.42      4.99 o 
  11   4   0       60.65       47.80      4.82 o 
  12   4   0        0.00        2.32      1.81 o 
  13   4   0        0.02        4.73      2.45 o 
  14   4   0        3.91        2.67      2.55 o 
   1   5   0       15.11       15.59      1.27 o 
   2   5   0       38.03       39.54      1.94 o 
   3   5   0       61.16       40.42      2.50 o 
   4   5   0      214.33      193.43     13.62 o 
   5   5   0       32.90       32.24      3.26 o 
   6   5   0        0.44        1.57      1.17 o 
   7   5   0        0.71        1.79      1.28 o 
   8   5   0      376.58      341.58     14.77 o 
   9   5   0       19.01       21.78      3.19 o 
  10   5   0        3.05        6.46      2.25 o 
  11   5   0        0.01        1.97      1.80 o 
  12   5   0        7.94        5.29      2.41 o 
  13   5   0        3.90        5.79      2.35 o 
  14   5   0       11.08       14.76      3.44 o 
   0   6   0     1706.66     1884.62     58.65 o 
   1   6   0        5.04       10.68      1.18 o 
   2   6   0      226.55      203.01      6.90 o 
   3   6   0      175.57      189.55      8.07 o 
   4   6   0      101.00      106.97      3.95 o 
   5   6   0       34.25       29.46      1.95 o 
   6   6   0       14.62       11.10      1.96 o 
   7   6   0       57.67       52.26      3.79 o 
   8   6   0       44.94       47.36      4.00 o 
   9   6   0        0.35        0.86      1.71 o 
  10   6   0       63.56       50.58      4.80 o 
  11   6   0       22.19       24.07      3.70 o 
  12   6   0       41.76       59.73      5.63 o 
  13   6   0        3.45        8.51      2.74 o 
   1   7   0       27.59       20.35      1.54 o 
   2   7   0      167.18      191.32     10.72 o 
   3   7   0      630.20      648.48     29.39 o 
   4   7   0      158.92      176.29      8.26 o 
   5   7   0       16.15       21.91      1.88 o 
   6   7   0      194.12      185.66     10.83 o 
   7   7   0       17.62       21.22      2.71 o 
   8   7   0       28.76       31.30      3.81 o 
   9   7   0       18.13       14.47      2.83 o 
  10   7   0      221.75      194.23      8.22 o 
  11   7   0        0.83        0.60      1.84 o 
  12   7   0       18.69       25.31      3.87 o 
  13   7   0        0.13        2.91      2.46 o 
   0   8   0        3.53        2.73      2.71 o 
   1   8   0      328.32      401.16      9.68 o 
   2   8   0       28.46       26.17      1.95 o 
   3   8   0      118.26      110.65      6.36 o 
   4   8   0       31.67       32.74      2.64 o 
   5   8   0      401.98      430.65     25.87 o 
   6   8   0       68.55       63.89      3.75 o 
   7   8   0        4.58        8.03      2.00 o 
   8   8   0        0.39        1.11      1.68 o 
   9   8   0      421.64      386.65     10.05 o 
  10   8   0        0.81        1.64      2.34 o 
  11   8   0        0.08        2.40      3.30 o 
  12   8   0        0.01        4.32      2.79 o 
  13   8   0        0.04        6.63      3.37 o 
   1   9   0        0.05        1.12      0.82 o 
   2   9   0      171.29      177.51      6.28 o 
   3   9   0       70.57       72.64      4.80 o 
   4   9   0        0.38        1.06      1.74 o 
   5   9   0        1.07        3.05      2.02 o 
   6   9   0        9.57        6.94      3.21 o 
   7   9   0      355.72      309.30     28.32 o 
   8   9   0       29.59       36.36      4.97 o 
   9   9   0      163.68      158.56      8.16 o 
  10   9   0       43.34       47.97      5.81 o 
  11   9   0        1.96        8.28      3.16 o 
  12   9   0       27.17       29.39      5.17 o 
  13   9   0        0.51        4.55      6.94 o 
   0  10   0       45.31       36.62      6.82 o 
   1  10   0      724.46      720.69     48.74 o 
   2  10   0      276.10      258.63     10.23 o 
   3  10   0       15.11        9.90      2.41 o 
   4  10   0      562.85      480.35     17.27 o 
   5  10   0       81.55       84.63      6.39 o 
   6  10   0       11.81        8.55      3.06 o 
   7  10   0      120.32      105.04      6.38 o 
   8  10   0      145.51      132.48     13.93 o 
   9  10   0       74.34       90.16      6.91 o 
  10  10   0       37.03       41.71      5.55 o 
  11  10   0        0.01        4.60      2.88 o 
  12  10   0       14.08       23.12      5.78 o 
   1  11   0        1.16        0.28      2.62 o 
   2  11   0      991.67      958.49     26.52 o 
   3  11   0       35.08       32.91      5.13 o 
   4  11   0       36.58       32.55      5.22 o 
   5  11   0      368.77      366.73     23.61 o 
   6  11   0       61.75       51.14      6.78 o 
   7  11   0      155.29      136.79      8.95 o 
   8  11   0        1.59        5.95      2.81 o 
   9  11   0       24.66       33.87      6.20 o 
  10  11   0       18.49       19.25      4.21 o 
  11  11   0       20.34       22.01      4.60 o 
  12  11   0        7.85        8.41      3.73 o 
   0  12   0       20.94       23.61      6.69 o 
   1  12   0       11.58       16.30      4.10 o 
   2  12   0      240.91      220.01     11.68 o 
   3  12   0      143.23      127.85      8.84 o 
   4  12   0      515.81      463.96     15.44 o 
   5  12   0       10.89       13.82      4.06 o 
   6  12   0       84.07       75.33      8.10 o 
   7  12   0        1.39        6.39      3.24 o 
   8  12   0        0.61        4.13      3.26 o 
   9  12   0       72.96       70.71     14.52 o 
  10  12   0       69.94       79.31     12.44 o 
  11  12   0       13.91       26.83      6.57 o 
   1  13   0        0.87       -0.65      2.85 o 
   2  13   0      183.64      182.04     14.02 o 
   3  13   0      333.83      315.98     15.21 o 
   4  13   0       10.41        7.06      3.36 o 
   5  13   0        3.75       12.76      5.24 o 
   6  13   0        1.66       -0.51      3.35 o 
   7  13   0       94.76       89.97      8.60 o 
   8  13   0       16.82       23.81      5.41 o 
   9  13   0       50.82       60.48      8.43 o 
  10  13   0        6.94        6.49      3.46 o 
   0  14   0        1.13        4.55      4.67 o 
   1  14   0       35.45       31.30      5.54 o 
   2  14   0        0.00       -0.71      2.54 o 
   3  14   0        4.56        7.42      3.43 o 
   4  14   0       30.04       34.29      6.01 o 
   5  14   0       33.26       36.86      6.24 o 
   6  14   0        7.43        7.77      3.57 o 
   7  14   0        0.04        2.02      2.97 o 
   8  14   0        4.09        6.57      3.62 o 
   9  14   0       11.98       25.63      5.94 o 
  10  14   0        0.18        5.26      3.76 o 
   1  15   0        3.75        3.03      4.73 o 
   2  15   0        0.27        0.85      2.44 o 
   3  15   0       29.56       25.22      5.35 o 
   4  15   0        0.08       -1.49      2.50 o 
   5  15   0       19.44       32.79      6.20 o 
   6  15   0        1.42        6.19      3.66 o 
   7  15   0        4.61        5.69      3.42 o 
   8  15   0       18.72       19.85      5.27 o 
   9  15   0        0.27        1.60      4.42 o 
   0  16   0       79.16       84.09     12.88 o 
   1  16   0        5.49       13.70      4.42 o 
   2  16   0       13.78       23.58      5.30 o 
   3  16   0       14.31       16.30      6.94 o 
   4  16   0       35.90       46.79     11.55 o 
   5  16   0        4.39        6.86      3.54 o 
   6  16   0        7.61       18.30      4.76 o 
   7  16   0        8.66       18.69      5.09 o 
   8  16   0       21.99       29.35      6.12 o 
   1  17   0        6.33        6.23      4.86 o 
   2  17   0        3.75        5.48      3.43 o 
   3  17   0        1.08        7.94      4.48 o 
   4  17   0       15.25       20.81      6.38 o 
   5  17   0       23.91       37.20      6.88 o 
   6  17   0        7.42       20.31      5.39 o 
   7  17   0        2.34        1.52      3.91 o 
   0  18   0        7.72       10.73      5.93 o 
   1  18   0        0.86        2.24      3.25 o 
   2  18   0        1.44        8.05      3.93 o 
   3  18   0        0.59        6.64      4.48 o 
   4  18   0        1.89        7.00      3.70 o 
   5  18   0        0.86        5.10      3.56 o 
   1  19   0        4.08        5.93      3.85 o 
   2  19   0        8.06       15.44      5.02 o 
 -13   0   1        6.80       24.18      5.14 o 
 -11   0   1       34.62       40.74      6.38 o 
  -9   0   1      605.58      572.15     15.71 o 
  -7   0   1        2.78        2.25      1.83 o 
  -5   0   1       46.07       55.02      5.81 o 
  -3   0   1     8591.55     8874.02    608.65 o 
  -1   0   1     1237.94     1503.80     13.76 o 
   1   0   1    13555.54    13234.74    477.49 o 
   3   0   1    41910.64    39114.36   1605.51 o 
   5   0   1     2863.57     2979.00    126.77 o 
   7   0   1     3782.14     3685.80    171.84 o 
   9   0   1      559.54      527.38     24.94 o 
  11   0   1       17.95       27.58      5.54 o 
  13   0   1        7.60        4.92      3.03 o 
 -14   1   1       13.02       14.58      3.18 o 
 -13   1   1        0.34        2.53      2.10 o 
 -12   1   1        8.63        8.82      2.62 o 
 -11   1   1        0.10        1.76      1.79 o 
 -10   1   1       30.67       25.58      3.33 o 
  -9   1   1        0.16        0.31      1.63 o 
  -8   1   1        0.05        1.99      2.31 o 
  -7   1   1       49.13       50.90      3.26 o 
  -6   1   1     1470.70     1621.68     53.94 o 
  -5   1   1     3417.18     3377.65    113.30 o 
  -4   1   1     3869.79     3977.35    188.71 o 
  -3   1   1     5482.55     5461.59    310.85 o 
  -2   1   1     5542.50     5843.50    363.76 o 
  -1   1   1      436.35      416.08     25.13 o 
   1   1   1     4701.38     4604.49    263.67 o 
   2   1   1     8607.68     8829.97    292.46 o 
   3   1   1      995.47      873.22     29.88 o 
   4   1   1     1732.50     1642.18     56.68 o 
   5   1   1      308.57      328.98     13.83 o 
   6   1   1     4523.75     4603.47    162.49 o 
   7   1   1      176.12      137.93      6.25 o 
   8   1   1      277.56      244.32      7.13 o 
   9   1   1        3.94        5.43      2.07 o 
  10   1   1       96.37       81.30      5.26 o 
  11   1   1        0.56        1.49      1.78 o 
  12   1   1        0.00        5.23      2.19 o 
  13   1   1       11.16       23.21      3.70 o 
  14   1   1       16.73       34.53      4.80 o 
 -14   2   1        0.16        2.83      2.32 o 
 -13   2   1       31.75       35.00      4.43 o 
 -12   2   1        0.12        2.63      2.02 o 
 -11   2   1       56.76       57.48      5.03 o 
 -10   2   1        0.24        0.30      1.69 o 
  -9   2   1      160.43      133.56      8.07 o 
  -8   2   1      131.32      123.76      5.24 o 
  -7   2   1        2.35        3.67      1.38 o 
  -6   2   1        2.91        4.16      1.40 o 
  -5   2   1      159.43      167.81     10.86 o 
  -4   2   1      916.27      949.88     65.93 o 
  -3   2   1        6.41        6.85      0.83 o 
  -2   2   1       27.39       25.29      1.11 o 
  -1   2   1      430.11      458.68     26.75 o 
   0   2   1        4.25       38.62     16.36 o 
   1   2   1    27552.74    25384.65    570.68 o 
   2   2   1      880.56      884.21      9.20 o 
   3   2   1      733.99      881.39     42.22 o 
   4   2   1      160.58      132.95      7.16 o 
   5   2   1      583.87      596.48     28.83 o 
   6   2   1       38.44       43.49      4.02 o 
   7   2   1      443.44      425.22     12.19 o 
   8   2   1       24.98       18.91      2.84 o 
   9   2   1       89.48       80.51      4.69 o 
  10   2   1        0.19       -0.53      1.71 o 
  11   2   1        0.50        2.53      1.79 o 
  12   2   1        0.03        1.67      1.94 o 
  13   2   1       24.49       33.34      4.40 o 
  14   2   1        0.07        0.16      2.28 o 
 -14   3   1       34.26       37.51      4.82 o 
 -13   3   1        1.50        6.82      2.28 o 
 -12   3   1       48.86       44.03      4.83 o 
 -11   3   1      210.99      199.66      7.68 o 
 -10   3   1       75.01       77.18      4.85 o 
  -9   3   1       20.89       20.54      2.99 o 
  -8   3   1       19.41       16.85      2.56 o 
  -7   3   1      288.91      276.33      8.93 o 
  -6   3   1      622.27      603.65     36.17 o 
  -5   3   1        4.12        6.15      1.00 o 
  -4   3   1       39.46       35.42      1.82 o 
  -3   3   1      753.76      745.30     52.83 o 
  -2   3   1      319.22      259.24     15.84 o 
  -1   3   1     4207.47     4324.41    103.33 o 
   0   3   1       92.47      109.43      3.44 o 
   1   3   1      885.28      900.44     58.94 o 
   2   3   1     6297.15     6435.26    533.87 o 
   3   3   1       37.36       35.98      2.62 o 
   4   3   1      254.39      216.15      8.60 o 
   5   3   1      133.66      154.14      9.36 o 
   6   3   1        1.37        5.36      1.64 o 
   7   3   1       20.60       22.20      2.62 o 
   8   3   1       19.35       20.78      2.89 o 
   9   3   1      119.35      102.46      5.23 o 
  10   3   1       24.86       26.75      3.69 o 
  11   3   1        0.58        4.07      1.87 o 
  12   3   1       10.87       10.95      3.06 o 
  13   3   1        0.03        1.89      2.07 o 
  14   3   1        0.46        5.54      2.41 o 
 -14   4   1        0.03        4.12      2.42 o 
 -13   4   1       12.81       15.23      4.04 o 
 -12   4   1        4.70        9.94      2.64 o 
 -11   4   1       93.07       65.14      5.38 o 
 -10   4   1        6.17        5.68      2.34 o 
  -9   4   1        1.18        0.54      1.65 o 
  -8   4   1       86.82       72.98      4.01 o 
  -7   4   1        6.56        5.48      1.62 o 
  -6   4   1      808.90      923.39     72.87 o 
  -5   4   1     1709.90     1860.66    137.93 o 
  -4   4   1     1332.43     1353.36     91.18 o 
  -3   4   1      404.72      376.17     14.44 o 
  -2   4   1       10.87       10.82      1.09 o 
  -1   4   1    13113.36    13192.23    246.96 o 
   0   4   1     1943.86     2150.63     42.77 o 
   1   4   1     1150.52     1156.34     51.85 o 
   2   4   1        1.14        1.52      0.74 o 
   3   4   1      577.71      580.84     40.19 o 
   4   4   1       10.99       10.57      1.63 o 
   5   4   1      295.19      337.99     27.45 o 
   6   4   1        1.83        5.24      1.54 o 
   7   4   1      405.34      377.17     13.55 o 
   8   4   1      758.70      707.34     31.24 o 
   9   4   1      408.68      364.80     13.40 o 
  10   4   1       75.02       73.49      5.20 o 
  11   4   1        0.33        3.76      1.83 o 
  12   4   1        1.12        1.73      2.03 o 
  13   4   1        8.05       16.05      3.13 o 
  14   4   1        5.48       11.43      3.17 o 
 -14   5   1        9.86       11.93      3.17 o 
 -13   5   1        0.75        7.21      2.81 o 
 -12   5   1       10.45       11.84      3.44 o 
 -11   5   1      145.18      143.75      6.67 o 
 -10   5   1       67.27       67.37      5.14 o 
  -9   5   1      115.81      106.04      6.98 o 
  -8   5   1        0.52       -0.14      1.30 o 
  -7   5   1        5.33        8.66      1.84 o 
  -6   5   1      137.00      174.39     11.32 o 
  -5   5   1        2.12        3.57      0.92 o 
  -4   5   1       30.91       32.33      3.08 o 
  -3   5   1     2024.03     1995.03     19.18 o 
  -2   5   1     1583.27     1516.56     56.03 o 
  -1   5   1        8.58       17.25      1.80 o 
   0   5   1     1545.98     1700.18     39.98 o 
   1   5   1     1893.08     2123.73     84.80 o 
   2   5   1     4198.69     4153.59    182.82 o 
   3   5   1      181.32      178.22     11.17 o 
   4   5   1      686.66      735.67     45.95 o 
   5   5   1      101.24       98.54      5.48 o 
   6   5   1        4.50        5.59      1.61 o 
   7   5   1      179.01      167.85     13.52 o 
   8   5   1       26.40       24.20      3.13 o 
   9   5   1      245.73      210.30      8.16 o 
  10   5   1        7.25       11.24      2.67 o 
  11   5   1        2.02        3.30      1.76 o 
  12   5   1       15.73       16.96      3.15 o 
  13   5   1        1.91        4.58      3.08 o 
 -14   6   1        8.04       14.00      3.37 o 
 -13   6   1        5.36        3.18      2.14 o 
 -12   6   1       15.32       20.50      3.51 o 
 -11   6   1        1.49        3.39      2.01 o 
 -10   6   1       37.71       36.44      4.15 o 
  -9   6   1      778.62      686.05     32.11 o 
  -8   6   1      108.16       85.42      4.56 o 
  -7   6   1       33.77       32.65      3.17 o 
  -6   6   1       45.85       46.87      3.82 o 
  -5   6   1     1169.14     1288.72     87.82 o 
  -4   6   1     2445.47     2368.95    114.70 o 
  -3   6   1      253.67      250.87     15.41 o 
  -2   6   1        0.46        0.78      0.70 o 
  -1   6   1     2850.08     3120.54     67.06 o 
   0   6   1       91.13       88.84      2.36 o 
   1   6   1       21.04       30.35      3.23 o 
   2   6   1      640.92      668.88     31.04 o 
   3   6   1       87.03       83.83      6.01 o 
   4   6   1      932.31      980.13     63.77 o 
   5   6   1      447.85      432.97     25.52 o 
   6   6   1        0.15        0.20      1.22 o 
   7   6   1       73.38       73.81      4.03 o 
   8   6   1       93.32       87.36      4.83 o 
   9   6   1        1.93        2.29      1.89 o 
  10   6   1        4.66        4.63      1.99 o 
  11   6   1        1.88        4.64      2.03 o 
  12   6   1        0.35        3.25      2.02 o 
  13   6   1       20.98       25.96      4.15 o 
 -13   7   1        0.14        4.00      2.70 o 
 -12   7   1       63.74       61.72      5.70 o 
 -11   7   1       12.93        9.70      2.59 o 
 -10   7   1       15.33       18.14      3.11 o 
  -9   7   1       13.87       16.57      3.05 o 
  -8   7   1        0.63        1.18      1.53 o 
  -7   7   1       36.49       42.57      3.56 o 
  -6   7   1      617.74      607.05     32.13 o 
  -5   7   1      173.83      184.22      8.70 o 
  -4   7   1        0.31        0.08      0.93 o 
  -3   7   1       47.43       59.00      3.48 o 
  -2   7   1      643.67      623.79     25.12 o 
  -1   7   1      501.84      582.46     16.58 o 
   0   7   1      414.88      535.90     11.24 o 
   1   7   1      491.88      517.23     17.79 o 
   2   7   1       26.89       19.73      1.84 o 
   3   7   1       15.25       15.34      1.85 o 
   4   7   1      138.16      134.08      6.90 o 
   5   7   1       19.60       21.18      2.50 o 
   6   7   1       82.76       72.27      4.10 o 
   7   7   1        0.02        0.18      1.18 o 
   8   7   1       18.43       15.03      2.74 o 
   9   7   1       20.02       22.06      3.32 o 
  10   7   1        3.12        4.59      2.10 o 
  11   7   1       40.95       44.77      4.76 o 
  12   7   1        5.09        3.92      2.19 o 
  13   7   1       24.25       35.06      4.67 o 
 -13   8   1        2.84        3.70      3.16 o 
 -12   8   1       11.73       10.57      3.56 o 
 -11   8   1       26.22       38.18      5.42 o 
 -10   8   1       26.36       31.03      6.57 o 
  -9   8   1        6.73       10.81      3.25 o 
  -8   8   1      156.49      159.42     10.43 o 
  -7   8   1      519.27      457.04     27.85 o 
  -6   8   1      400.65      414.99     27.80 o 
  -5   8   1      216.72      199.63     14.70 o 
  -4   8   1       15.88       17.13      1.91 o 
  -3   8   1       65.25       88.40      5.87 o 
  -2   8   1     2161.11     2390.94    133.33 o 
  -1   8   1      264.95      292.68      6.87 o 
   0   8   1      656.24      667.63     14.03 o 
   1   8   1       61.20       67.13      2.64 o 
   2   8   1      855.28      879.33     27.98 o 
   3   8   1       35.17       35.37      2.56 o 
   4   8   1      519.82      445.77     24.84 o 
   5   8   1     1069.69      967.52     31.19 o 
   6   8   1      535.16      496.49     36.07 o 
   7   8   1      261.43      246.14     23.82 o 
   8   8   1       17.92       20.46      3.54 o 
   9   8   1      102.90       96.25      5.40 o 
  10   8   1       14.95       18.61      3.17 o 
  11   8   1        0.79        4.39      2.40 o 
  12   8   1       53.45       79.98      7.63 o 
  13   8   1        0.35        3.59      2.93 o 
 -13   9   1        7.65        9.95      3.75 o 
 -12   9   1       19.06       21.32      7.59 o 
 -11   9   1       12.21       20.22      4.32 o 
 -10   9   1       53.92       62.43      6.42 o 
  -9   9   1       17.61       25.00      4.32 o 
  -8   9   1       28.98       40.33      4.90 o 
  -7   9   1        9.54        6.95      2.79 o 
  -6   9   1       31.65       30.64      4.00 o 
  -5   9   1      139.25      141.09     12.28 o 
  -4   9   1        0.05        1.09      1.64 o 
  -3   9   1       44.43       44.80      3.74 o 
  -2   9   1      292.34      298.24      7.41 o 
  -1   9   1        0.92        1.69      1.39 o 
   0   9   1      192.47      206.80      9.64 o 
   1   9   1      361.99      403.17      9.20 o 
   2   9   1        4.89        4.26      2.81 o 
   3   9   1      153.93      145.79      5.92 o 
   4   9   1      104.89       96.01      3.99 o 
   5   9   1       71.84       61.82      3.66 o 
   6   9   1      345.76      319.91     21.40 o 
   7   9   1       13.22       11.29      3.14 o 
   8   9   1        2.66        3.70      2.40 o 
   9   9   1        4.42        8.80      3.10 o 
  10   9   1       19.96       18.20      3.81 o 
  11   9   1       31.64       33.87      5.02 o 
  12   9   1       46.47       54.22      6.71 o 
 -12  10   1       52.32       53.53      6.62 o 
 -11  10   1        0.02        0.01      2.50 o 
 -10  10   1        0.44        2.46      2.43 o 
  -9  10   1       16.77       17.18      3.94 o 
  -8  10   1      311.01      294.39     24.48 o 
  -7  10   1      197.42      171.89      8.94 o 
  -6  10   1      106.85       90.83     12.09 o 
  -5  10   1       97.09       79.38      5.09 o 
  -4  10   1       24.16       21.46      3.36 o 
  -3  10   1      106.04       95.15      4.87 o 
  -2  10   1        1.18        4.69      4.08 o 
  -1  10   1     1172.64     1228.45     20.73 o 
   0  10   1      303.21      301.58     12.94 o 
   1  10   1      262.01      246.90     11.05 o 
   2  10   1        4.83       13.45      3.57 o 
   3  10   1       65.99       68.40      6.01 o 
   4  10   1      302.39      277.50     21.57 o 
   5  10   1      256.65      226.86     15.85 o 
   6  10   1      228.00      220.17     13.32 o 
   7  10   1      151.34      133.39     15.15 o 
   8  10   1        0.96        2.59      2.25 o 
   9  10   1        8.50       10.39      3.10 o 
  10  10   1       10.94       18.86      3.99 o 
  11  10   1       71.88       92.80      7.98 o 
  12  10   1        3.49        9.26      3.49 o 
 -12  11   1        4.28       11.87      3.99 o 
 -11  11   1       49.58       58.84      9.31 o 
 -10  11   1        0.31        4.05      2.98 o 
  -9  11   1       12.92       21.21      4.15 o 
  -8  11   1      119.58      111.24      6.82 o 
  -7  11   1        2.29        7.53      2.83 o 
  -6  11   1      301.71      268.12     14.33 o 
  -5  11   1        0.13        1.74      2.13 o 
  -4  11   1      631.33      608.36     39.39 o 
  -3  11   1       46.25       38.89      5.40 o 
  -2  11   1        0.65       -1.50      3.72 o 
  -1  11   1     1305.88     1286.65     27.34 o 
   0  11   1        0.18        3.62      2.79 o 
   1  11   1      191.20      184.57      9.11 o 
   2  11   1      155.02      147.61      8.35 o 
   3  11   1        5.40        7.89      3.21 o 
   4  11   1       25.52       24.88      4.90 o 
   5  11   1      620.19      563.97     76.39 o 
   6  11   1       24.29       24.97      4.99 o 
   7  11   1        5.70        5.07      2.85 o 
   8  11   1       65.67       71.32      8.17 o 
   9  11   1        0.37        8.21      4.29 o 
  10  11   1       69.27       77.30      7.36 o 
  11  11   1        4.10        9.13      4.19 o 
 -11  12   1       14.11       22.42      5.48 o 
 -10  12   1        2.46        2.76      4.61 o 
  -9  12   1        8.30       13.51      4.45 o 
  -8  12   1       37.68       56.10      7.64 o 
  -7  12   1       62.83       65.38      7.87 o 
  -6  12   1       33.67       35.12      6.01 o 
  -5  12   1       74.90       65.96      7.63 o 
  -4  12   1        0.02       -1.00      2.54 o 
  -3  12   1        6.97        7.72      3.52 o 
  -2  12   1        6.53        5.43      3.12 o 
  -1  12   1      458.68      413.51     15.78 o 
   0  12   1        1.55        2.33      3.03 o 
   1  12   1       73.94       62.33      6.65 o 
   2  12   1      328.49      338.29     12.77 o 
   3  12   1      146.08      136.60      8.70 o 
   4  12   1      121.01      107.30      7.94 o 
   5  12   1       69.68       66.97     16.04 o 
   6  12   1       34.88       52.72      7.01 o 
   7  12   1       27.05       31.57      5.96 o 
   8  12   1       15.99       23.18      5.13 o 
   9  12   1        5.58       13.00      4.10 o 
  10  12   1        5.85       13.13      4.73 o 
  11  12   1        0.12        5.61      3.30 o 
 -11  13   1        3.62       14.95      4.72 o 
 -10  13   1        0.21        3.70      3.40 o 
  -9  13   1        4.08        3.80      3.45 o 
  -8  13   1       66.54       60.56      8.01 o 
  -7  13   1        1.06        6.27      3.42 o 
  -6  13   1       52.26       54.02      8.21 o 
  -5  13   1        5.47        6.79      3.47 o 
  -4  13   1        9.85        9.67      3.70 o 
  -3  13   1       15.91       13.50      4.48 o 
  -2  13   1       45.28       36.24      5.97 o 
  -1  13   1       17.02       20.60      4.93 o 
   0  13   1       55.24       55.05      6.74 o 
   1  13   1       63.40       63.79      7.28 o 
   2  13   1       36.27       35.32      5.89 o 
   3  13   1      125.55      117.81     18.37 o 
   4  13   1        4.95       10.15      5.49 o 
   5  13   1      104.49       91.70      7.81 o 
   6  13   1        0.15        5.58      2.75 o 
   7  13   1       29.42       26.86      5.26 o 
   8  13   1        4.53        7.63      3.35 o 
   9  13   1        4.30        9.60      3.84 o 
  10  13   1        6.29        8.85      4.30 o 
 -10  14   1        0.97        3.57      5.81 o 
  -9  14   1       22.87       31.51      6.51 o 
  -8  14   1       52.75       48.97      7.95 o 
  -7  14   1        5.63       10.36      3.90 o 
  -6  14   1       16.52       19.86      4.82 o 
  -5  14   1       72.90       72.18      8.43 o 
  -4  14   1        3.30        4.21      3.30 o 
  -3  14   1        1.89        4.63      3.62 o 
  -2  14   1      570.94      488.78     16.74 o 
  -1  14   1        0.06        1.27      3.60 o 
   0  14   1        0.33       -0.92      3.72 o 
   1  14   1       28.89       26.65      5.43 o 
   2  14   1       40.80       30.51      5.67 o 
   3  14   1        1.68        2.20      3.25 o 
   4  14   1      143.72      128.16      9.11 o 
   5  14   1        2.44        3.17      2.99 o 
   6  14   1        0.05        0.88      2.45 o 
   7  14   1        0.94        2.87      3.06 o 
   8  14   1        9.28       13.64      4.41 o 
   9  14   1        7.03        6.94      4.48 o 
  -9  15   1        1.51       -1.07      5.11 o 
  -8  15   1       47.09       58.29      8.79 o 
  -7  15   1        0.20        2.23      3.44 o 
  -6  15   1       21.59       26.88      5.79 o 
  -5  15   1        1.35        6.30      3.41 o 
  -4  15   1        0.61        4.86      3.11 o 
  -3  15   1       86.89       81.14      8.79 o 
  -2  15   1       41.95       40.93      6.65 o 
  -1  15   1        6.17        2.03      3.16 o 
   0  15   1        8.45        8.13      3.85 o 
   1  15   1       50.88       51.57     10.04 o 
   2  15   1        1.13        0.38      2.95 o 
   3  15   1       10.05       14.32      5.93 o 
   4  15   1        0.46        2.77      3.03 o 
   5  15   1       12.02       11.37      4.23 o 
   6  15   1        0.24        4.71      3.20 o 
   7  15   1        0.17        6.93      3.66 o 
   8  15   1        0.24        3.81      3.98 o 
  -8  16   1        0.72        4.44      3.63 o 
  -7  16   1       15.58       19.85      5.57 o 
  -6  16   1       36.46       39.36      7.08 o 
  -5  16   1       40.14       43.83      7.14 o 
  -4  16   1        0.47        1.52      4.23 o 
  -3  16   1        3.37        5.24      3.57 o 
  -2  16   1        0.00       -2.38      2.38 o 
  -1  16   1       17.32       20.43      5.21 o 
   0  16   1        3.50        1.74      3.25 o 
   1  16   1        0.37       -0.16      3.00 o 
   2  16   1       59.05       62.17     11.81 o 
   3  16   1        5.02        6.50      3.42 o 
   4  16   1        1.96        4.09      3.43 o 
   5  16   1        0.04        2.59      3.26 o 
   6  16   1        8.65       18.36      5.49 o 
   7  16   1       65.39       86.51     15.15 o 
  -7  17   1        3.57       13.29      4.59 o 
  -6  17   1        3.64        7.16      3.73 o 
  -5  17   1       37.06       50.05      7.93 o 
  -4  17   1       38.46       43.42      7.31 o 
  -3  17   1        8.31       13.15      4.64 o 
  -2  17   1       43.71       45.73      7.58 o 
  -1  17   1        0.29        2.80      2.85 o 
   0  17   1        0.00        4.87      3.21 o 
   1  17   1        9.25       14.02      4.36 o 
   2  17   1       24.30       21.17      5.01 o 
   3  17   1        0.10        4.34      3.11 o 
   4  17   1        0.58        4.46      3.36 o 
   5  17   1        0.77        6.28      3.86 o 
   6  17   1        4.44        8.89      4.01 o 
  -5  18   1        1.52        9.73      4.32 o 
  -4  18   1        7.78       12.74      4.81 o 
  -3  18   1        3.64        5.27      3.51 o 
  -2  18   1       15.57       18.21      5.16 o 
  -1  18   1        9.44       19.67      5.36 o 
   0  18   1        2.11        6.23      3.79 o 
   1  18   1       10.74       10.03      4.43 o 
   2  18   1        4.43        5.25      5.37 o 
   3  18   1        2.08        7.07      3.94 o 
   4  18   1        2.11        0.02      3.43 o 
   5  18   1        1.65        9.22      5.81 o 
  -2  19   1        1.43       -0.20      3.47 o 
  -1  19   1        1.30       11.58      4.49 o 
   0  19   1        2.76        5.13      4.67 o 
   1  19   1        2.20        7.69      7.64 o 
   2  19   1        6.65        8.95      4.13 o 
 -14   0   2       12.68       10.16      4.39 o 
 -12   0   2        0.00        4.38      2.90 o 
 -10   0   2       74.82       63.62      6.79 o 
  -8   0   2      422.39      390.17     27.27 o 
  -6   0   2     3070.29     3267.70    182.64 o 
  -4   0   2      686.66      820.50     50.10 o 
  -2   0   2      105.75       95.15      4.68 o 
   0   0   2     4486.91     5438.55    185.23 o 
   2   0   2     6628.30     6947.73    187.21 o 
   4   0   2     9992.04    10117.50    646.66 o 
   6   0   2     4117.86     3974.05    203.54 o 
   8   0   2       26.67       21.86      4.31 o 
  10   0   2       92.31       97.59      7.59 o 
  12   0   2       90.39       83.01      9.07 o 
  14   0   2        0.69        1.40      3.31 o 
 -15   1   2        5.22       12.68      3.47 o 
 -14   1   2        5.52       10.35      3.12 o 
 -13   1   2        5.11        8.81      2.72 o 
 -12   1   2        3.21        2.58      2.02 o 
 -11   1   2       51.38       46.09      4.61 o 
 -10   1   2       52.69       54.72      4.52 o 
  -9   1   2        6.85        7.81      2.06 o 
  -8   1   2       18.71       13.28      2.23 o 
  -7   1   2      285.02      334.14     14.78 o 
  -6   1   2      120.82      147.98     10.16 o 
  -5   1   2      474.30      463.69     19.11 o 
  -4   1   2       61.74       44.00      1.85 o 
  -3   1   2     4140.12     4137.68    230.31 o 
  -2   1   2     2189.17     2365.09    120.23 o 
  -1   1   2      468.53      539.89      7.69 o 
   0   1   2      608.40      532.27     20.94 o 
   1   1   2     1824.93     1940.03    138.44 o 
   2   1   2     6245.21     6390.05    267.22 o 
   3   1   2     7749.96     7938.27    217.74 o 
   4   1   2      366.54      351.13     12.22 o 
   5   1   2       13.93       12.69      1.84 o 
   6   1   2       91.56       75.74      3.69 o 
   7   1   2      603.17      586.97     17.91 o 
   8   1   2       89.24       76.97      4.36 o 
   9   1   2      694.18      602.01     12.09 o 
  10   1   2       21.72       21.64      3.42 o 
  11   1   2        8.39        8.90      2.44 o 
  12   1   2        0.10        3.17      2.11 o 
  13   1   2       57.99       62.53      6.09 o 
  14   1   2        5.83       14.91      3.36 o 
 -15   2   2       14.57       13.06      4.51 o 
 -14   2   2       18.96       24.07      4.26 o 
 -13   2   2        0.07        1.38      1.84 o 
 -12   2   2       26.55       28.35      3.81 o 
 -11   2   2       84.89       81.67      5.34 o 
 -10   2   2       23.26       30.34      3.64 o 
  -9   2   2       38.65       34.41      3.56 o 
  -8   2   2      293.32      263.31      7.29 o 
  -7   2   2      233.11      242.55      9.18 o 
  -6   2   2       62.10       96.43      6.54 o 
  -5   2   2      761.62      813.37     49.49 o 
  -4   2   2       23.59       24.54      1.58 o 
  -3   2   2       24.31       20.74      1.24 o 
  -2   2   2     1868.10     1965.60     98.97 o 
  -1   2   2     7737.64     8163.79    231.27 o 
   0   2   2    20020.75    20473.60    621.20 o 
   1   2   2     2310.53     2307.40    124.77 o 
   2   2   2     1594.77     1495.16     81.83 o 
   3   2   2     4571.77     4775.13    246.11 o 
   4   2   2        3.25        3.28      0.92 o 
   5   2   2        0.35        0.53      0.94 o 
   6   2   2       80.92       66.16      3.50 o 
   7   2   2      192.65      164.10      6.93 o 
   8   2   2     1591.56     1492.79     25.96 o 
   9   2   2      110.27       97.27      5.23 o 
  10   2   2       12.22       21.48      3.27 o 
  11   2   2       48.35       36.59      4.30 o 
  12   2   2        3.42       10.94      2.88 o 
  13   2   2        1.40        2.39      2.30 o 
  14   2   2        3.20        7.43      2.83 o 
 -14   3   2        0.12        3.82      2.70 o 
 -13   3   2       69.39       71.63      6.06 o 
 -12   3   2       11.73       14.71      2.95 o 
 -11   3   2       55.82       52.41      4.81 o 
 -10   3   2        0.09       -0.68      1.59 o 
  -9   3   2        0.02        0.69      1.49 o 
  -8   3   2       13.09       20.37      2.09 o 
  -7   3   2      147.62      172.72      9.29 o 
  -6   3   2       11.85       11.65      1.53 o 
  -5   3   2      442.07      499.13     35.01 o 
  -4   3   2       90.02       86.14      7.06 o 
  -3   3   2     2525.72     2668.04    162.27 o 
  -2   3   2     7549.84     7687.86    324.87 o 
  -1   3   2      605.34      722.85     11.31 o 
   0   3   2     6354.50     6397.52    261.54 o 
   1   3   2     1462.23     1599.02     85.60 o 
   2   3   2      415.34      430.81     22.71 o 
   3   3   2     3751.99     3708.66    239.41 o 
   4   3   2       17.31       23.80      1.67 o 
   5   3   2      577.66      554.87     25.66 o 
   6   3   2       29.42       28.36      2.79 o 
   7   3   2       66.77       62.46      4.45 o 
   8   3   2       88.16       92.47      4.71 o 
   9   3   2        3.12        1.71      1.78 o 
  10   3   2        0.00        2.25      1.77 o 
  11   3   2        2.61        2.91      2.15 o 
  12   3   2        5.70        8.02      2.57 o 
  13   3   2        0.71        2.38      2.62 o 
 -14   4   2       12.84       24.85      4.03 o 
 -13   4   2        0.02        4.94      2.36 o 
 -12   4   2        7.08        8.05      2.32 o 
 -11   4   2        7.10        9.29      2.60 o 
 -10   4   2      187.27      158.34     10.92 o 
  -9   4   2        2.65        5.07      1.86 o 
  -8   4   2       18.04       13.21      2.26 o 
  -7   4   2       50.05       57.72      3.34 o 
  -6   4   2        8.50       12.27      1.50 o 
  -5   4   2      455.71      430.37     30.76 o 
  -4   4   2      424.14      406.03     27.81 o 
  -3   4   2      651.52      617.83     32.63 o 
  -2   4   2     1124.61     1113.09     46.09 o 
  -1   4   2     6984.28     7929.11    156.75 o 
   0   4   2    18253.78    19287.14    290.88 o 
   1   4   2     6031.11     6242.64    343.02 o 
   2   4   2      921.31      892.33     47.48 o 
   3   4   2        0.00        1.26      0.91 o 
   4   4   2      229.95      212.68     11.75 o 
   5   4   2        6.54        9.01      1.29 o 
   6   4   2      505.61      494.74     27.11 o 
   7   4   2       25.10       24.28      2.92 o 
   8   4   2       94.81       95.51      7.34 o 
   9   4   2       80.42       72.14      4.83 o 
  10   4   2       97.99       90.79      5.38 o 
  11   4   2        0.00       -0.91      1.37 o 
  12   4   2        2.11        2.80      1.99 o 
  13   4   2       10.40       25.15      3.89 o 
 -14   5   2       16.46       20.83      3.93 o 
 -13   5   2       69.42       60.07      5.67 o 
 -12   5   2        9.09        7.58      2.67 o 
 -11   5   2       10.04        8.56      2.50 o 
 -10   5   2      642.99      540.36     25.55 o 
  -9   5   2        5.31        6.60      2.08 o 
  -8   5   2      146.71      153.71      6.56 o 
  -7   5   2      238.31      247.45     19.74 o 
  -6   5   2      676.57      779.98     58.97 o 
  -5   5   2      249.56      245.29     15.87 o 
  -4   5   2      133.45      146.21      7.10 o 
  -3   5   2      265.27      233.56     16.51 o 
  -2   5   2     1739.70     1717.60     58.43 o 
  -1   5   2     1519.04     1722.32     43.31 o 
   0   5   2       10.15       30.42     14.49 o 
   1   5   2      497.53      469.18     22.85 o 
   2   5   2     6258.45     6521.21    326.35 o 
   3   5   2       16.23       14.49      1.70 o 
   4   5   2       34.78       40.66      1.96 o 
   5   5   2       15.70       12.01      1.46 o 
   6   5   2      340.98      303.61     19.79 o 
   7   5   2      120.41      108.50      6.64 o 
   8   5   2      210.28      182.07      6.53 o 
   9   5   2       58.09       71.28      5.19 o 
  10   5   2       72.37       64.88      5.26 o 
  11   5   2        1.28        4.99      1.96 o 
  12   5   2        9.92       14.45      2.92 o 
  13   5   2        3.82        5.00      2.56 o 
 -14   6   2        0.63        4.07      2.99 o 
 -13   6   2        9.65       10.88      2.82 o 
 -12   6   2        0.69        1.71      1.99 o 
 -11   6   2        1.64        5.13      2.36 o 
 -10   6   2       30.76       28.63      3.68 o 
  -9   6   2       22.55       25.67      3.34 o 
  -8   6   2        3.87        5.27      1.78 o 
  -7   6   2        0.80        1.87      1.35 o 
  -6   6   2      488.78      454.76     32.66 o 
  -5   6   2      510.45      525.83     26.54 o 
  -4   6   2      156.49      156.91      7.55 o 
  -3   6   2       28.67       32.34      1.97 o 
  -2   6   2     1157.49     1220.66     41.21 o 
  -1   6   2     4994.16     5601.04     92.34 o 
   0   6   2     1892.90     1928.84     41.32 o 
   1   6   2     1812.09     1989.21     80.19 o 
   2   6   2      425.87      481.49     18.13 o 
   3   6   2      793.97      797.67     47.17 o 
   4   6   2       33.96       27.75      2.43 o 
   5   6   2      681.15      636.54     39.87 o 
   6   6   2      614.48      546.81     35.22 o 
   7   6   2       43.92       33.02      3.43 o 
   8   6   2      267.54      259.31      9.05 o 
   9   6   2       59.97       74.75      5.29 o 
  10   6   2       54.34       66.05      5.28 o 
  11   6   2        1.48        4.51      2.06 o 
  12   6   2        5.83        6.80      2.34 o 
  13   6   2        0.47        5.31      2.49 o 
 -14   7   2        0.17        1.96      3.20 o 
 -13   7   2        3.24        4.85      2.92 o 
 -12   7   2        6.12        8.65      3.30 o 
 -11   7   2        8.63        6.16      2.51 o 
 -10   7   2      148.73      134.54      8.77 o 
  -9   7   2       61.50       51.68      4.42 o 
  -8   7   2      154.71      147.11      7.68 o 
  -7   7   2        0.56        1.30      1.36 o 
  -6   7   2       10.07       14.20      1.77 o 
  -5   7   2      378.62      370.47     15.18 o 
  -4   7   2        2.14        1.03      1.15 o 
  -3   7   2        4.10        3.43      0.90 o 
  -2   7   2     1020.37     1085.82     20.97 o 
  -1   7   2     2165.89     2279.68     36.13 o 
   0   7   2     1219.09     1340.23     18.94 o 
   1   7   2     1813.47     1768.51     70.37 o 
   2   7   2     3956.62     4165.69    166.48 o 
   3   7   2       34.36       33.51      2.42 o 
   4   7   2      396.02      375.53     24.23 o 
   5   7   2       46.49       49.55      3.48 o 
   6   7   2      220.93      213.55     14.06 o 
   7   7   2       87.30       75.72      4.93 o 
   8   7   2      477.84      454.46     23.19 o 
   9   7   2       17.34       17.95      2.98 o 
  10   7   2        1.98        1.62      1.67 o 
  11   7   2       16.23       19.93      3.32 o 
  12   7   2        9.25        8.26      2.86 o 
  13   7   2        1.63        1.37      2.27 o 
 -13   8   2        0.26        3.53      3.00 o 
 -12   8   2       39.55       59.21      6.71 o 
 -11   8   2       25.79       23.34      4.59 o 
 -10   8   2       14.63       15.78      3.86 o 
  -9   8   2       27.87       26.54      4.31 o 
  -8   8   2       54.78       41.83      4.75 o 
  -7   8   2        8.13        7.82      2.69 o 
  -6   8   2        0.45        0.75      1.26 o 
  -5   8   2      104.25      127.17      9.37 o 
  -4   8   2      227.97      228.95     13.22 o 
  -3   8   2       92.40       91.63      6.75 o 
  -2   8   2      650.60      703.75     24.95 o 
  -1   8   2      323.92      352.90     12.47 o 
   0   8   2       19.32       25.07      3.59 o 
   1   8   2     1792.96     1897.71     65.89 o 
   2   8   2      263.65      234.71      9.64 o 
   3   8   2      441.97      422.24     23.00 o 
   4   8   2      243.48      249.71     14.60 o 
   5   8   2      376.41      356.38     21.09 o 
   6   8   2      116.26      102.35      5.30 o 
   7   8   2      881.23      771.91     35.39 o 
   8   8   2        0.38        0.59      1.65 o 
   9   8   2        0.54        2.92      1.83 o 
  10   8   2       29.45       28.28      3.76 o 
  11   8   2       44.74       56.01      5.36 o 
  12   8   2       90.22      101.47      8.45 o 
 -13   9   2        9.16       16.11      4.36 o 
 -12   9   2       60.62       64.98      8.92 o 
 -11   9   2        2.26        2.77      2.83 o 
 -10   9   2      185.32      159.27     11.86 o 
  -9   9   2        6.33        6.86      2.97 o 
  -8   9   2       23.26       23.81      4.09 o 
  -7   9   2      277.42      261.31     15.79 o 
  -6   9   2        1.28        3.98      1.75 o 
  -5   9   2       15.21       10.80      2.04 o 
  -4   9   2      157.93      146.49      5.98 o 
  -3   9   2        4.88        4.88      1.84 o 
  -2   9   2       42.85       38.32      3.38 o 
  -1   9   2      218.40      245.24      7.60 o 
   0   9   2      144.86      146.76      7.70 o 
   1   9   2     1221.73     1297.55     34.12 o 
   2   9   2       11.84        8.06      1.60 o 
   3   9   2       11.71       14.00      2.15 o 
   4   9   2       54.48       59.58      3.45 o 
   5   9   2       78.67       73.41      4.03 o 
   6   9   2      265.92      220.72     12.43 o 
   7   9   2      123.87      106.33     10.32 o 
   8   9   2       36.97       34.35      3.86 o 
   9   9   2       25.06       28.25      4.38 o 
  10   9   2       21.75       31.12      6.32 o 
  11   9   2        1.94        8.92      2.81 o 
  12   9   2        4.24        9.50      3.29 o 
 -12  10   2        6.29       11.33      3.75 o 
 -11  10   2       77.68       74.70      7.40 o 
 -10  10   2       75.79       69.49      6.88 o 
  -9  10   2       12.02        8.53      3.31 o 
  -8  10   2       27.94       31.49      5.84 o 
  -7  10   2        9.92       10.30      3.20 o 
  -6  10   2      297.68      273.96     13.95 o 
  -5  10   2       55.77       65.69      5.72 o 
  -4  10   2       39.95       45.51      4.21 o 
  -3  10   2        0.37        2.63      1.99 o 
  -2  10   2     1029.67     1088.03     22.47 o 
  -1  10   2        2.86        3.79      1.86 o 
   0  10   2       79.25       86.85      4.32 o 
   1  10   2       56.57       61.92      5.01 o 
   2  10   2       46.63       45.23      3.55 o 
   3  10   2        1.32        0.83      2.21 o 
   4  10   2      203.78      200.00     14.77 o 
   5  10   2       62.43       67.37      9.09 o 
   6  10   2      332.84      313.15     27.27 o 
   7  10   2       18.94       20.30      3.52 o 
   8  10   2        0.24        3.35      2.15 o 
   9  10   2       47.84       52.55      5.89 o 
  10  10   2        2.65        5.81      2.73 o 
  11  10   2        4.08       12.77      3.51 o 
  12  10   2       20.57       17.17      7.83 o 
 -12  11   2       31.08       29.98      5.36 o 
 -11  11   2       12.52        9.73      3.48 o 
 -10  11   2       12.07       12.68      4.78 o 
  -9  11   2       19.79       29.89      5.08 o 
  -8  11   2      134.82      117.97      7.03 o 
  -7  11   2      121.76      109.13      6.91 o 
  -6  11   2      238.61      211.60     14.46 o 
  -5  11   2       18.72       20.34      5.42 o 
  -4  11   2       63.71       66.03      4.81 o 
  -3  11   2       55.06       57.55      4.52 o 
  -2  11   2       14.59       12.60      3.66 o 
  -1  11   2      182.24      162.95      8.57 o 
   0  11   2        1.52       -0.25      2.23 o 
   1  11   2       13.14       19.43      4.28 o 
   2  11   2      148.18      134.06      9.34 o 
   3  11   2       16.46       14.07      3.81 o 
   4  11   2       61.96       51.70      6.37 o 
   5  11   2        9.04       14.76      4.22 o 
   6  11   2       17.35       18.81      4.55 o 
   7  11   2        5.49        6.26      3.08 o 
   8  11   2       39.40       42.80     12.63 o 
   9  11   2        2.84       12.66      4.99 o 
  10  11   2       18.75       19.19      4.94 o 
  11  11   2       16.20       23.92      5.46 o 
 -11  12   2      100.59      112.18     11.47 o 
 -10  12   2       68.50       80.88      7.56 o 
  -9  12   2       12.62       10.59      3.56 o 
  -8  12   2      129.88      117.32      9.04 o 
  -7  12   2      301.50      282.76     29.80 o 
  -6  12   2      164.85      165.92      9.91 o 
  -5  12   2      211.01      182.32     20.77 o 
  -4  12   2       56.54       62.25      8.40 o 
  -3  12   2        9.25        3.94      3.91 o 
  -2  12   2       79.91       83.95      6.87 o 
  -1  12   2      354.33      299.08     16.22 o 
   0  12   2      647.97      586.73     16.43 o 
   1  12   2       11.96       18.20      4.23 o 
   2  12   2        4.13        2.94      2.85 o 
   3  12   2        2.73        7.19      3.30 o 
   4  12   2       13.71       16.56      5.62 o 
   5  12   2        0.20        1.72      2.63 o 
   6  12   2       69.71       73.07     12.88 o 
   7  12   2        8.12        9.02      3.88 o 
   8  12   2        0.14        4.69      2.94 o 
   9  12   2        4.22       10.61      4.04 o 
  10  12   2       59.08       62.54      8.59 o 
 -11  13   2        1.15        3.61      3.25 o 
 -10  13   2        0.28        0.97      2.87 o 
  -9  13   2       26.01       32.48      5.93 o 
  -8  13   2        1.03        1.60      4.36 o 
  -7  13   2        3.87        0.79      3.16 o 
  -6  13   2        2.27        7.07      3.66 o 
  -5  13   2       43.72       38.03      9.22 o 
  -4  13   2       41.53       40.10      6.34 o 
  -3  13   2      196.54      174.87      9.95 o 
  -2  13   2       68.25       82.32      7.90 o 
  -1  13   2       14.07       16.59      4.42 o 
   0  13   2       10.42       10.32      3.91 o 
   1  13   2      175.42      147.88      9.29 o 
   2  13   2       94.81       81.29      7.99 o 
   3  13   2      110.40      109.27     10.04 o 
   4  13   2       76.23       74.30      8.08 o 
   5  13   2        0.75        3.91      3.72 o 
   6  13   2        3.25        7.78      3.29 o 
   7  13   2       40.49       37.22      6.43 o 
   8  13   2        4.08        7.07      3.48 o 
   9  13   2        6.50       12.94      4.29 o 
  10  13   2        3.08       11.89      6.88 o 
 -10  14   2       24.38       21.03      5.37 o 
  -9  14   2       12.30       13.80      4.22 o 
  -8  14   2        0.77        5.30      3.34 o 
  -7  14   2       29.26       30.80      6.16 o 
  -6  14   2       67.25       76.77      8.69 o 
  -5  14   2       31.17       26.46      5.54 o 
  -4  14   2       32.53       27.35      6.19 o 
  -3  14   2       23.92       23.98      5.31 o 
  -2  14   2        2.11        2.30      2.90 o 
  -1  14   2       92.00       81.08      7.75 o 
   0  14   2       60.31       41.57      6.44 o 
   1  14   2       24.31       25.56      5.12 o 
   2  14   2        0.46        2.98      2.80 o 
   3  14   2       26.02       22.82      5.00 o 
   4  14   2        4.86        8.84      4.99 o 
   5  14   2       63.03       52.54      7.41 o 
   6  14   2        0.92        3.16      2.86 o 
   7  14   2        8.92        9.56      5.18 o 
   8  14   2        7.78       13.73      6.06 o 
   9  14   2        4.05        6.38      3.84 o 
  -9  15   2        1.97        1.55      7.01 o 
  -8  15   2       11.61       15.56      6.00 o 
  -7  15   2       93.98       99.22     10.13 o 
  -6  15   2       35.61       40.34     14.08 o 
  -5  15   2        8.70       12.12      3.86 o 
  -4  15   2        2.35        2.33      2.89 o 
  -3  15   2        0.46        1.17      2.85 o 
  -2  15   2       15.21        8.20      3.47 o 
  -1  15   2       65.71       66.90      7.90 o 
   0  15   2       34.27       35.12      6.03 o 
   1  15   2        0.77        3.14      2.61 o 
   2  15   2        0.13        3.79      3.12 o 
   3  15   2       33.80       37.16      6.28 o 
   4  15   2        3.21        7.22      3.21 o 
   5  15   2        0.01        6.82      3.47 o 
   6  15   2        0.07        1.01      2.85 o 
   7  15   2       13.29       21.35      5.13 o 
   8  15   2       29.37       19.86      5.49 o 
  -8  16   2        1.11        8.60      3.93 o 
  -7  16   2        9.73        9.81      6.76 o 
  -6  16   2        0.20        3.48      3.35 o 
  -5  16   2        2.77        3.56      3.42 o 
  -4  16   2       77.65       80.59      9.15 o 
  -3  16   2       15.39       14.58      4.46 o 
  -2  16   2       15.43       19.67      4.85 o 
  -1  16   2        0.02        3.54      3.16 o 
   0  16   2        1.66        1.14      3.17 o 
   1  16   2       29.48       24.65      5.45 o 
   2  16   2        1.67       10.22      3.85 o 
   3  16   2        0.23        1.43      3.00 o 
   4  16   2        4.90        5.39      3.51 o 
   5  16   2        1.24        4.11      3.30 o 
   6  16   2        0.47        6.42      3.75 o 
   7  16   2        0.30        7.92      3.98 o 
  -7  17   2       26.99       27.26      6.31 o 
  -6  17   2        7.49       11.30      4.06 o 
  -5  17   2        4.04        8.97      4.18 o 
  -4  17   2       11.49       20.58      5.24 o 
  -3  17   2        0.53        3.61      6.94 o 
  -2  17   2        0.05        4.62      3.26 o 
  -1  17   2       25.28       18.25      5.17 o 
   0  17   2        3.91        2.70      3.24 o 
   1  17   2       16.62       23.59      5.32 o 
   2  17   2        0.49        5.70      3.76 o 
   3  17   2        1.79        3.28      3.30 o 
   4  17   2        2.62        7.58      5.81 o 
   5  17   2        1.01        9.35      4.99 o 
   6  17   2       12.59       12.25      4.61 o 
  -5  18   2        4.73       11.36      4.40 o 
  -4  18   2        0.00       10.61      4.60 o 
  -3  18   2        0.05        5.25      3.88 o 
  -2  18   2        0.80        8.51      4.09 o 
  -1  18   2        3.03        8.12      4.34 o 
   0  18   2        3.55       15.06      4.87 o 
   1  18   2        0.00        0.35      3.52 o 
   2  18   2        0.20        0.65      4.10 o 
   3  18   2        3.34       11.04      4.24 o 
   4  18   2        0.01        7.84      3.83 o 
  -2  19   2        7.98       17.11      5.21 o 
  -1  19   2       37.69       35.01      6.81 o 
   0  19   2        0.27        3.62      3.74 o 
   1  19   2        5.89       12.70      4.57 o 
   2  19   2        5.26       11.11      5.05 o 
 -15   0   3        2.89        7.13      5.05 o 
 -13   0   3       13.21       26.02      5.52 o 
 -11   0   3      526.67      448.36     15.53 o 
  -9   0   3     1020.34      953.92     27.40 o 
  -7   0   3      506.03      499.50     12.18 o 
  -5   0   3      982.46     1010.77     59.23 o 
  -3   0   3       68.64       75.72      5.17 o 
  -1   0   3       10.56       12.39      1.52 o 
   1   0   3     1842.83     1951.08     88.17 o 
   3   0   3     2521.29     2601.86    128.73 o 
   5   0   3     2000.22     2137.15     81.63 o 
   7   0   3       38.65       29.62      4.41 o 
   9   0   3      997.67      980.53     45.45 o 
  11   0   3        1.99        3.78      2.61 o 
  13   0   3       35.08       36.25      7.09 o 
 -15   1   3        6.42       17.28      3.76 o 
 -14   1   3       11.67       10.67      2.91 o 
 -13   1   3        6.59        7.89      2.46 o 
 -12   1   3       50.90       40.83      4.49 o 
 -11   1   3        7.52        4.64      2.31 o 
 -10   1   3       56.93       60.90      4.68 o 
  -9   1   3      229.80      210.18      6.72 o 
  -8   1   3      126.58      129.73      4.98 o 
  -7   1   3      116.25      118.00      5.54 o 
  -6   1   3     2083.74     2361.35     99.13 o 
  -5   1   3      162.23      163.66      6.29 o 
  -4   1   3        7.22       10.52      1.07 o 
  -3   1   3     1906.09     2157.32    108.71 o 
  -2   1   3       48.71       31.87      1.95 o 
  -1   1   3     5562.29     6515.69     31.19 o 
   0   1   3      706.66      826.52     26.32 o 
   1   1   3      440.14      421.51     19.04 o 
   2   1   3     7607.04     8011.52    442.29 o 
   3   1   3       65.42       73.30      3.34 o 
   4   1   3     1101.52     1147.60     51.30 o 
   5   1   3     4396.30     4472.61    150.86 o 
   6   1   3     2060.28     2047.91     56.83 o 
   7   1   3        1.94        3.90      1.61 o 
   8   1   3        0.01        0.66      1.60 o 
   9   1   3       81.76       69.76      5.16 o 
  10   1   3      161.06      131.02      6.31 o 
  11   1   3       40.19       48.65      4.90 o 
  12   1   3      192.98      178.62      7.93 o 
  13   1   3        0.52        4.66      2.61 o 
 -15   2   3        0.69        3.63      2.80 o 
 -14   2   3        0.81        1.34      2.04 o 
 -13   2   3        5.20        7.15      2.54 o 
 -12   2   3        0.79        2.18      1.86 o 
 -11   2   3       21.17       17.23      3.11 o 
 -10   2   3      134.49      122.15      5.64 o 
  -9   2   3      121.62      102.67      4.81 o 
  -8   2   3      961.65      922.65     38.27 o 
  -7   2   3       11.13        9.53      1.51 o 
  -6   2   3       35.50       48.59      3.22 o 
  -5   2   3     1755.89     1910.75    105.87 o 
  -4   2   3     1208.09     1229.33     79.91 o 
  -3   2   3      234.35      235.17     15.12 o 
  -2   2   3    14265.67    15063.63    557.81 o 
  -1   2   3    20818.11    21968.08    244.25 o 
   0   2   3    20818.89    21732.15    568.90 o 
   1   2   3      868.04      954.27     42.56 o 
   2   2   3       97.94      105.24      7.42 o 
   3   2   3      528.67      556.47     32.81 o 
   4   2   3       31.85       32.70      1.98 o 
   5   2   3        0.10       -0.65      0.88 o 
   6   2   3     1146.38     1131.18     29.01 o 
   7   2   3      232.97      204.48      7.62 o 
   8   2   3      521.22      458.37     11.86 o 
   9   2   3       43.16       45.86      4.48 o 
  10   2   3       11.40        9.88      2.43 o 
  11   2   3        0.03        4.12      1.81 o 
  12   2   3       35.26       43.77      4.89 o 
  13   2   3        3.81        4.09      2.27 o 
 -15   3   3       15.16       19.94      4.41 o 
 -14   3   3        8.22        9.23      2.81 o 
 -13   3   3       10.12       14.14      3.02 o 
 -12   3   3        3.36        8.77      2.48 o 
 -11   3   3        0.24       -0.19      1.86 o 
 -10   3   3       86.29       80.31      4.77 o 
  -9   3   3       15.69       13.51      2.49 o 
  -8   3   3      181.69      200.71     11.26 o 
  -7   3   3      106.30      100.02      7.09 o 
  -6   3   3      928.64     1100.69     69.11 o 
  -5   3   3        5.60       18.47      2.20 o 
  -4   3   3      402.11      428.16     28.98 o 
  -3   3   3      343.30      355.81     16.29 o 
  -2   3   3      301.59      300.88      9.13 o 
  -1   3   3      741.10      951.41      8.86 o 
   0   3   3        3.82        2.43      0.68 o 
   1   3   3      175.48      182.82      7.65 o 
   2   3   3      324.70      317.39     16.93 o 
   3   3   3     1446.86     1487.65     78.57 o 
   4   3   3      250.47      267.75     10.02 o 
   5   3   3      132.74      124.45      5.50 o 
   6   3   3      133.63      131.78      7.47 o 
   7   3   3       20.85       21.45      2.84 o 
   8   3   3      133.61      130.36     10.43 o 
   9   3   3      341.68      281.59      8.64 o 
  10   3   3        4.67        7.40      2.30 o 
  11   3   3        1.73        7.07      2.14 o 
  12   3   3        5.47        2.30      1.84 o 
  13   3   3        1.57        4.72      2.39 o 
 -14   4   3       29.08       34.50      4.44 o 
 -13   4   3       15.23       11.54      2.91 o 
 -12   4   3       24.58       36.48      4.42 o 
 -11   4   3       32.49       29.75      3.90 o 
 -10   4   3       29.01       31.31      3.78 o 
  -9   4   3       46.09       37.52      3.67 o 
  -8   4   3        3.85        5.85      1.32 o 
  -7   4   3      484.78      419.75     31.32 o 
  -6   4   3      875.95     1032.11     68.96 o 
  -5   4   3      326.77      383.55     28.75 o 
  -4   4   3     1705.00     1778.98    104.73 o 
  -3   4   3      197.13      177.97      9.43 o 
  -2   4   3     2308.49     2722.25     70.69 o 
  -1   4   3     6937.23     8111.79     64.19 o 
   0   4   3     4048.58     4238.83    196.95 o 
   1   4   3     2180.73     2339.66    123.58 o 
   2   4   3       17.69       17.42      1.61 o 
   3   4   3     2049.25     2096.89    164.85 o 
   4   4   3      876.52      830.00     45.03 o 
   5   4   3      439.07      387.59     13.46 o 
   6   4   3      188.57      182.78      8.29 o 
   7   4   3      487.96      467.36     15.51 o 
   8   4   3       41.91       41.67      4.04 o 
   9   4   3      124.72      121.23      5.87 o 
  10   4   3        0.93        1.37      1.59 o 
  11   4   3        0.93        3.48      2.92 o 
  12   4   3        3.18        4.56      2.29 o 
  13   4   3       44.98       62.50      6.19 o 
 -14   5   3        4.04        6.54      2.67 o 
 -13   5   3        1.69        6.36      2.49 o 
 -12   5   3       18.78       25.58      3.88 o 
 -11   5   3       84.77       69.41      5.43 o 
 -10   5   3        5.14        9.29      2.64 o 
  -9   5   3       11.89       17.57      2.72 o 
  -8   5   3        3.81        8.71      1.63 o 
  -7   5   3      910.60      958.18     68.96 o 
  -6   5   3        0.04        1.86      0.94 o 
  -5   5   3      475.84      513.93     33.30 o 
  -4   5   3       17.11       21.34      1.59 o 
  -3   5   3        3.46        6.48      1.02 o 
  -2   5   3      441.73      468.47     11.90 o 
  -1   5   3       58.03       62.91      3.06 o 
   0   5   3       36.15       30.44      1.86 o 
   1   5   3       11.31        7.07      1.55 o 
   2   5   3      103.43       91.65      7.05 o 
   3   5   3      990.42     1085.85     65.79 o 
   4   5   3        4.27       12.13      1.80 o 
   5   5   3      252.54      221.92     13.11 o 
   6   5   3      554.03      526.70     26.50 o 
   7   5   3      241.97      247.62     14.84 o 
   8   5   3       12.82       16.99      2.88 o 
   9   5   3        0.02        1.96      1.88 o 
  10   5   3        9.67       17.72      2.98 o 
  11   5   3        1.41        2.79      1.81 o 
  12   5   3        3.42        6.69      2.29 o 
  13   5   3       16.51       35.07      4.65 o 
 -14   6   3        4.24       13.57      3.97 o 
 -13   6   3        2.18        9.79      2.88 o 
 -12   6   3        4.70        7.82      2.63 o 
 -11   6   3        1.47        2.41      2.44 o 
 -10   6   3        9.24        3.71      2.30 o 
  -9   6   3       70.61       64.42      4.44 o 
  -8   6   3       54.70       57.48      3.79 o 
  -7   6   3      114.46      119.70     11.17 o 
  -6   6   3       10.98       10.99      1.64 o 
  -5   6   3        0.23        0.72      0.83 o 
  -4   6   3       52.51       47.57      2.15 o 
  -3   6   3     2083.18     2270.85     73.94 o 
  -2   6   3     1109.02     1219.89     36.00 o 
  -1   6   3       20.06       13.58      2.01 o 
   0   6   3     1173.98     1166.20     65.98 o 
   1   6   3      143.62      129.96      6.28 o 
   2   6   3       11.52       14.58      1.73 o 
   3   6   3      820.92      763.30     41.62 o 
   4   6   3      393.95      417.85     21.28 o 
   5   6   3      240.00      226.94     10.70 o 
   6   6   3        5.37        2.66      1.53 o 
   7   6   3      349.74      343.16     13.61 o 
   8   6   3      753.01      696.65     28.03 o 
   9   6   3        9.13        8.30      2.26 o 
  10   6   3        7.63       13.40      2.75 o 
  11   6   3        0.10        4.84      2.03 o 
  12   6   3        1.54        8.77      2.60 o 
  13   6   3       32.73       36.21      4.77 o 
 -14   7   3        2.88        0.29      2.88 o 
 -13   7   3        0.70        2.25      2.49 o 
 -12   7   3        0.20        0.37      2.31 o 
 -11   7   3       49.54       55.14      6.01 o 
 -10   7   3       43.64       50.15      5.63 o 
  -9   7   3       27.16       31.93      3.61 o 
  -8   7   3       12.33       11.90      2.35 o 
  -7   7   3       35.88       35.96      3.00 o 
  -6   7   3       47.17       57.13      3.06 o 
  -5   7   3        0.77        3.15      1.15 o 
  -4   7   3        3.62        2.05      0.79 o 
  -3   7   3      920.33      912.84     28.94 o 
  -2   7   3       27.27       48.96      3.23 o 
  -1   7   3      430.37      506.24      8.79 o 
   0   7   3      824.98      988.45     19.63 o 
   1   7   3       64.60       76.04      3.22 o 
   2   7   3      439.96      427.96     17.26 o 
   3   7   3      318.28      312.81     17.37 o 
   4   7   3        5.31        6.72      1.59 o 
   5   7   3       70.67       68.79      4.48 o 
   6   7   3       27.49       24.29      2.99 o 
   7   7   3      180.79      158.21     15.67 o 
   8   7   3        0.26        2.51      1.87 o 
   9   7   3       54.84       56.20      4.89 o 
  10   7   3       51.29       62.71      5.37 o 
  11   7   3       20.30       24.14      3.57 o 
  12   7   3        0.66        7.70      2.48 o 
 -13   8   3        4.83        7.10      3.11 o 
 -12   8   3       30.41       36.65      5.74 o 
 -11   8   3       15.57       19.21      3.99 o 
 -10   8   3       56.79       56.46      5.91 o 
  -9   8   3       10.14        6.92      2.98 o 
  -8   8   3       62.75       55.42      5.31 o 
  -7   8   3      296.50      249.13     33.60 o 
  -6   8   3       41.54       50.59      3.86 o 
  -5   8   3        2.40        2.28      1.26 o 
  -4   8   3        2.12        1.39      1.48 o 
  -3   8   3       35.59       30.36      3.17 o 
  -2   8   3     1022.44      986.63     13.15 o 
  -1   8   3       28.03       30.75      6.06 o 
   0   8   3       75.93       62.08      3.57 o 
   1   8   3      108.90      121.10      3.70 o 
   2   8   3       72.72       79.26      4.23 o 
   3   8   3      139.29      138.79      8.24 o 
   4   8   3       13.30       24.00      2.63 o 
   5   8   3      207.06      200.03     11.62 o 
   6   8   3       23.09       22.70      3.00 o 
   7   8   3       76.75       75.16      4.72 o 
   8   8   3       86.93       83.86      5.03 o 
   9   8   3       49.63       54.59      4.87 o 
  10   8   3       25.95       28.28      3.76 o 
  11   8   3        4.15       11.68      2.80 o 
  12   8   3        0.04        7.07      2.54 o 
 -13   9   3        5.95        6.39      3.73 o 
 -12   9   3       61.29       65.58      7.19 o 
 -11   9   3       76.59       77.53      7.21 o 
 -10   9   3        0.02        3.96      2.69 o 
  -9   9   3      600.65      516.49     49.42 o 
  -8   9   3        2.37        1.35      2.69 o 
  -7   9   3       13.13       12.56      4.01 o 
  -6   9   3      156.32      167.62     13.01 o 
  -5   9   3       31.91       38.83      3.14 o 
  -4   9   3      481.81      461.65     23.30 o 
  -3   9   3      706.56      710.33     12.16 o 
  -2   9   3      206.35      222.83      6.79 o 
  -1   9   3      292.97      328.69      8.00 o 
   0   9   3        2.15        2.36      1.60 o 
   1   9   3      178.07      181.15      6.06 o 
   2   9   3        1.68        4.58      4.12 o 
   3   9   3       10.12        9.07      1.83 o 
   4   9   3       15.05       16.02      2.42 o 
   5   9   3       89.15       82.84      8.20 o 
   6   9   3       67.10       68.28      4.52 o 
   7   9   3       19.46       24.44      3.30 o 
   8   9   3        3.24        5.18      2.01 o 
   9   9   3        7.25        8.96      2.36 o 
  10   9   3       34.92       41.42      5.36 o 
  11   9   3        0.49        6.90      2.86 o 
  12   9   3        8.88       10.73      3.59 o 
 -13  10   3        0.27        2.17      3.23 o 
 -12  10   3       56.84       59.85      6.96 o 
 -11  10   3        5.39        8.24      3.49 o 
 -10  10   3        6.17        6.41      3.11 o 
  -9  10   3       58.59       56.21      6.11 o 
  -8  10   3      182.93      169.65      9.54 o 
  -7  10   3        0.95        1.67      2.49 o 
  -6  10   3       14.05       13.05      2.97 o 
  -5  10   3      169.41      154.62      8.53 o 
  -4  10   3      103.69       85.76      4.98 o 
  -3  10   3       30.23       45.83      4.12 o 
  -2  10   3       25.03       25.25      3.26 o 
  -1  10   3      132.05      136.17      5.64 o 
   0  10   3       75.34       76.48      4.23 o 
   1  10   3      203.56      226.32      7.02 o 
   2  10   3       30.32       28.39      3.30 o 
   3  10   3      304.27      278.32     27.39 o 
   4  10   3       14.20       10.72      2.56 o 
   5  10   3      381.65      369.89     24.03 o 
   6  10   3        0.03       -1.07      2.06 o 
   7  10   3       14.35       16.10      3.30 o 
   8  10   3        0.36        0.58      2.08 o 
   9  10   3        0.54        2.29      2.13 o 
  10  10   3        3.98        5.91      2.66 o 
  11  10   3       28.43       41.63      5.74 o 
 -12  11   3        5.25       10.44      3.60 o 
 -11  11   3       41.88       32.15      6.58 o 
 -10  11   3        3.91       10.06      3.26 o 
  -9  11   3      376.36      351.52     23.84 o 
  -8  11   3        8.23        7.62      2.85 o 
  -7  11   3      148.60      132.02      9.04 o 
  -6  11   3       95.26       91.62      7.49 o 
  -5  11   3       93.09       85.44      5.53 o 
  -4  11   3      213.78      233.61     10.26 o 
  -3  11   3      406.65      372.34     12.47 o 
  -2  11   3       33.86       32.70      3.68 o 
  -1  11   3      135.76      138.95      5.92 o 
   0  11   3       13.95       17.45      3.92 o 
   1  11   3       26.72       27.86      4.67 o 
   2  11   3      154.69      133.04      9.22 o 
   3  11   3       21.03       24.86      4.62 o 
   4  11   3       10.24        6.42      4.92 o 
   5  11   3        0.03        3.11      2.91 o 
   6  11   3      101.71      118.01      9.72 o 
   7  11   3       75.77       77.47      8.30 o 
   8  11   3        1.31        5.18      3.41 o 
   9  11   3        1.47        2.84      2.88 o 
  10  11   3        4.54       11.87      3.84 o 
  11  11   3        5.77        7.23      3.06 o 
 -12  12   3        1.46        6.82      4.67 o 
 -11  12   3        2.19        6.84      3.15 o 
 -10  12   3        3.11        5.00      2.89 o 
  -9  12   3       11.31       13.79      3.40 o 
  -8  12   3        4.82        7.46      3.04 o 
  -7  12   3       26.67       21.73      4.11 o 
  -6  12   3        0.08        2.33      2.54 o 
  -5  12   3      117.31      120.55      9.15 o 
  -4  12   3      135.89      121.81      8.19 o 
  -3  12   3       31.45       34.26      5.58 o 
  -2  12   3       15.20       13.44      3.79 o 
  -1  12   3      129.51      131.26      8.12 o 
   0  12   3       43.45       56.48      6.47 o 
   1  12   3       24.21       23.90      4.73 o 
   2  12   3       45.35       51.98      6.44 o 
   3  12   3       78.10       71.88      8.40 o 
   4  12   3       26.26       23.58      4.82 o 
   5  12   3       66.28       77.78      7.52 o 
   6  12   3       21.79       22.23      5.09 o 
   7  12   3       98.68      106.77     13.57 o 
   8  12   3        2.41        1.85      2.85 o 
   9  12   3       37.30       60.13     14.52 o 
  10  12   3        5.00       10.79      4.60 o 
 -11  13   3        0.35        8.60      5.74 o 
 -10  13   3        4.99        8.76      4.13 o 
  -9  13   3       13.18       17.14      4.58 o 
  -8  13   3       73.44       85.85      9.11 o 
  -7  13   3       17.30       24.96      5.17 o 
  -6  13   3      128.25      121.17      8.89 o 
  -5  13   3      312.18      271.00     19.51 o 
  -4  13   3        3.69        5.12      3.16 o 
  -3  13   3       75.03       58.04      6.96 o 
  -2  13   3        4.02        1.77      2.95 o 
  -1  13   3       80.61       72.89      7.52 o 
   0  13   3        1.58        2.14      2.98 o 
   1  13   3      170.20      161.75      9.55 o 
   2  13   3       10.30       11.20      3.84 o 
   3  13   3        0.60        2.76      2.81 o 
   4  13   3       26.42       22.65      6.06 o 
   5  13   3       47.49       42.89      6.59 o 
   6  13   3       20.65       30.10      9.22 o 
   7  13   3       61.61       75.87     15.28 o 
   8  13   3        3.47        5.19      4.99 o 
   9  13   3       23.92       30.80      7.26 o 
 -10  14   3        2.30        9.56      4.31 o 
  -9  14   3        8.46       12.70      4.24 o 
  -8  14   3        1.59       11.71      3.73 o 
  -7  14   3        4.66        4.82      3.44 o 
  -6  14   3       40.46       36.62      6.12 o 
  -5  14   3       11.56       11.36      4.20 o 
  -4  14   3       74.84       69.68      7.99 o 
  -3  14   3        2.72        4.01      3.47 o 
  -2  14   3       31.40       30.36      5.75 o 
  -1  14   3       20.55       29.49      5.52 o 
   0  14   3        6.53        7.86      3.57 o 
   1  14   3        0.32        0.82      2.86 o 
   2  14   3      320.21      301.86     24.12 o 
   3  14   3        8.44        8.73      3.93 o 
   4  14   3       27.68       24.05      5.43 o 
   5  14   3        4.09        1.11      2.71 o 
   6  14   3        2.48       10.03      3.85 o 
   7  14   3        1.15        2.07      4.86 o 
   8  14   3        9.39       12.49      4.46 o 
   9  14   3        9.96       12.73      4.80 o 
  -9  15   3        6.54       10.59      4.86 o 
  -8  15   3       13.55       29.01      6.14 o 
  -7  15   3        0.02        0.58      4.17 o 
  -6  15   3       10.73       19.32      4.95 o 
  -5  15   3       42.23       54.33      7.60 o 
  -4  15   3        6.11       13.34      4.52 o 
  -3  15   3        0.07       -1.22      2.30 o 
  -2  15   3        4.87        5.31      4.55 o 
  -1  15   3        0.57        0.69      3.12 o 
   0  15   3       27.91       36.91      6.23 o 
   1  15   3      181.24      151.17      9.91 o 
   2  15   3        0.58        4.50      5.11 o 
   3  15   3        2.11        1.53      3.29 o 
   4  15   3        4.73        9.31      3.90 o 
   5  15   3       11.87       16.68      4.46 o 
   6  15   3       11.12       19.60      6.63 o 
   7  15   3        2.44        6.12      4.17 o 
   8  15   3       13.64       20.38     12.44 o 
  -8  16   3       14.06       25.60      6.22 o 
  -7  16   3        0.37        3.42      3.51 o 
  -6  16   3       36.91       44.28      7.55 o 
  -5  16   3        0.38        3.58      3.57 o 
  -4  16   3        4.96        8.52      4.07 o 
  -3  16   3       14.45       19.83      5.28 o 
  -2  16   3        7.18       17.29      4.85 o 
  -1  16   3        2.62        5.55      4.04 o 
   0  16   3        2.01        2.27      3.27 o 
   1  16   3       64.97       74.23     13.51 o 
   2  16   3        7.14       11.11      4.26 o 
   3  16   3       10.78       20.75      6.44 o 
   4  16   3        1.19        3.42      3.16 o 
   5  16   3        0.00        7.40      5.11 o 
   6  16   3       23.32       38.41      7.64 o 
   7  16   3        1.03       11.68      6.06 o 
  -7  17   3        7.81       10.79      4.45 o 
  -6  17   3       11.18       16.61      5.28 o 
  -5  17   3        0.06        7.10      4.06 o 
  -4  17   3       19.59       17.50      4.83 o 
  -3  17   3       11.08       15.73      4.48 o 
  -2  17   3        2.11       11.39      3.95 o 
  -1  17   3       16.75       19.62      6.00 o 
   0  17   3       27.38       26.02      5.49 o 
   1  17   3        0.53        8.30      3.61 o 
   2  17   3       23.74       33.15     10.29 o 
   3  17   3        2.69        4.12      3.85 o 
   4  17   3        0.29        1.23      3.29 o 
   5  17   3        0.00        3.86      3.43 o 
  -5  18   3        0.16        9.80      4.54 o 
  -4  18   3        3.70        7.67      4.23 o 
  -3  18   3        3.26        4.10      3.60 o 
  -2  18   3        5.82       12.47      4.67 o 
  -1  18   3        0.00        8.08      4.02 o 
   0  18   3        5.51       11.85      4.37 o 
   1  18   3        1.46        7.28      3.88 o 
   2  18   3        1.25        3.55      3.88 o 
   3  18   3        3.77        7.39      4.15 o 
   4  18   3        0.38        6.18      3.79 o 
  -2  19   3       12.41       15.95      6.69 o 
  -1  19   3        0.05        5.00      4.23 o 
   0  19   3       27.24       25.07      8.08 o 
   1  19   3        0.66       -0.88      4.67 o 
 -14   0   4        8.24       20.85      5.03 o 
 -12   0   4        0.01        2.92      2.71 o 
 -10   0   4       80.16       57.08      6.38 o 
  -8   0   4       26.67       22.50      3.92 o 
  -6   0   4      431.65      401.51     24.10 o 
  -4   0   4     2350.84     2462.66    138.30 o 
  -2   0   4    13555.40    15656.67    502.78 o 
   0   0   4    12767.00    14621.00    840.42 o 
   2   0   4     2951.31     3209.69    124.20 o 
   4   0   4      713.92      668.38     50.69 o 
   6   0   4     1251.14     1201.94     31.76 o 
   8   0   4     2209.39     2180.47     95.96 o 
  10   0   4      343.06      297.02     13.30 o 
  12   0   4      272.31      274.31     14.58 o 
 -15   1   4        2.84        2.79      2.70 o 
 -14   1   4       18.39       16.56      3.50 o 
 -13   1   4       64.32       61.63      5.55 o 
 -12   1   4       27.27       30.76      3.92 o 
 -11   1   4      214.69      174.75      6.94 o 
 -10   1   4        1.67        1.97      1.83 o 
  -9   1   4       70.73       76.14      4.32 o 
  -8   1   4      184.32      172.46      5.60 o 
  -7   1   4       13.77        8.99      1.53 o 
  -6   1   4      133.89      124.67      5.28 o 
  -5   1   4      395.46      415.35     17.04 o 
  -4   1   4      347.83      371.60     15.11 o 
  -3   1   4      442.74      468.78     19.05 o 
  -2   1   4     4528.42     5361.89    165.68 o 
  -1   1   4     2159.98     2483.06     39.02 o 
   0   1   4      818.76      990.27     24.80 o 
   1   1   4      698.28      692.27     22.67 o 
   2   1   4       85.79      104.52      2.87 o 
   3   1   4     1434.86     1518.25     63.43 o 
   4   1   4       62.14       69.38      3.00 o 
   5   1   4      967.32      932.01     32.06 o 
   6   1   4       57.86       51.91      3.65 o 
   7   1   4      874.06      834.55     30.73 o 
   8   1   4      326.45      284.32      9.62 o 
   9   1   4       69.32       65.08      5.04 o 
  10   1   4        3.63        5.58      2.05 o 
  11   1   4       12.48       13.44      2.84 o 
  12   1   4       13.02       15.54      3.44 o 
  13   1   4       43.51       34.53      4.53 o 
 -15   2   4       63.13       76.56      6.91 o 
 -14   2   4        5.21        3.44      2.35 o 
 -13   2   4        0.22        0.40      1.88 o 
 -12   2   4        7.17        7.41      2.39 o 
 -11   2   4        4.21        4.62      2.29 o 
 -10   2   4      237.98      194.67      6.88 o 
  -9   2   4       51.22       49.62      3.96 o 
  -8   2   4       64.52       59.37      3.44 o 
  -7   2   4      390.61      370.07     14.48 o 
  -6   2   4       19.85       19.09      1.84 o 
  -5   2   4        0.90        2.33      1.43 o 
  -4   2   4      418.82      392.20     22.57 o 
  -3   2   4     1863.94     1977.08     75.67 o 
  -2   2   4       33.00       41.05      1.40 o 
  -1   2   4     6062.72     7000.61    103.73 o 
   0   2   4      683.54      844.70     26.47 o 
   1   2   4      384.59      359.01     17.42 o 
   2   2   4     3475.67     3595.92    188.16 o 
   3   2   4      596.64      704.23     37.48 o 
   4   2   4      105.63       97.63      4.12 o 
   5   2   4        0.02        0.78      0.92 o 
   6   2   4       16.59       21.92      2.62 o 
   7   2   4       33.01       33.72      3.47 o 
   8   2   4      812.16      772.91     16.71 o 
   9   2   4      184.26      174.16      6.95 o 
  10   2   4      227.91      198.40     10.64 o 
  11   2   4       33.48       25.20      3.61 o 
  12   2   4       19.71       27.54      4.04 o 
  13   2   4        6.90       16.39      3.48 o 
 -15   3   4        0.10        2.93      2.51 o 
 -14   3   4       10.07       10.12      2.86 o 
 -13   3   4        1.92        0.98      2.06 o 
 -12   3   4       97.72       90.27      5.57 o 
 -11   3   4      391.54      345.96     11.70 o 
 -10   3   4      286.25      255.64      7.90 o 
  -9   3   4      116.69      103.35      4.93 o 
  -8   3   4       37.81       38.27      2.77 o 
  -7   3   4       10.99       11.14      1.66 o 
  -6   3   4     1521.97     1505.48     98.59 o 
  -5   3   4      240.72      226.57     13.57 o 
  -4   3   4      245.77      281.34     17.11 o 
  -3   3   4       34.12       28.33      1.33 o 
  -2   3   4      372.94      298.08     10.62 o 
  -1   3   4        1.69        3.35      0.77 o 
   0   3   4     3271.27     3494.58    121.47 o 
   1   3   4        0.69        1.40      0.69 o 
   2   3   4     1185.52     1231.47     68.35 o 
   3   3   4      151.49      184.52      8.25 o 
   4   3   4       83.92       83.82      4.33 o 
   5   3   4       33.75       35.14      2.48 o 
   6   3   4       78.54       67.70      4.54 o 
   7   3   4       30.85       28.79      3.22 o 
   8   3   4       38.39       33.97      3.86 o 
   9   3   4        9.42       12.07      2.60 o 
  10   3   4       22.72       24.50      3.55 o 
  11   3   4       22.63       23.87      3.67 o 
  12   3   4        5.08        6.83      2.28 o 
  13   3   4        0.39        5.45      2.34 o 
 -14   4   4       38.32       50.16      5.36 o 
 -13   4   4       21.07       16.27      3.35 o 
 -12   4   4        0.37       -1.81      2.04 o 
 -11   4   4       16.92       19.46      3.24 o 
 -10   4   4      474.36      416.70     15.31 o 
  -9   4   4       13.50       19.85      2.26 o 
  -8   4   4      590.86      588.84     34.52 o 
  -7   4   4       98.31      113.40      5.92 o 
  -6   4   4      418.86      450.29     30.34 o 
  -5   4   4      279.04      306.00     19.43 o 
  -4   4   4      649.40      726.88     35.59 o 
  -3   4   4      677.54      659.12     17.79 o 
  -2   4   4     1277.36     1513.28     29.91 o 
  -1   4   4      275.33      321.97      4.49 o 
   0   4   4     1329.65     1474.58     58.46 o 
   1   4   4     2015.85     2077.04     95.06 o 
   2   4   4        6.25        2.26      0.83 o 
   3   4   4      290.90      300.98     14.41 o 
   4   4   4      410.06      397.47     24.31 o 
   5   4   4      167.05      150.89      7.27 o 
   6   4   4      107.19       94.25      3.66 o 
   7   4   4      120.69      105.85      4.96 o 
   8   4   4      175.07      164.64      6.48 o 
   9   4   4      137.08      128.41      6.93 o 
  10   4   4        0.45       -0.06      1.64 o 
  11   4   4        0.06        3.20      1.91 o 
  12   4   4        0.61        3.42      2.64 o 
  13   4   4        0.38       -1.14      2.84 o 
 -14   5   4        0.12        3.76      2.41 o 
 -13   5   4       12.90       14.89      3.03 o 
 -12   5   4       14.53       15.28      3.00 o 
 -11   5   4      110.21       95.03      5.55 o 
 -10   5   4       50.18       54.08      6.21 o 
  -9   5   4        2.25        4.54      1.92 o 
  -8   5   4        7.36       13.38      1.92 o 
  -7   5   4      459.09      497.91     45.67 o 
  -6   5   4        0.12        1.85      1.03 o 
  -5   5   4       72.92       83.54      3.88 o 
  -4   5   4      280.65      311.49     14.94 o 
  -3   5   4      535.76      644.29     18.05 o 
  -2   5   4      477.21      475.89     12.12 o 
  -1   5   4       10.91       18.42      1.34 o 
   0   5   4     4459.16     4885.30    219.24 o 
   1   5   4      560.10      606.91     38.34 o 
   2   5   4     1583.30     1599.29     83.05 o 
   3   5   4        0.04        1.12      0.92 o 
   4   5   4       82.87       86.30      5.23 o 
   5   5   4      148.45      125.40      7.71 o 
   6   5   4      412.86      362.50     11.60 o 
   7   5   4       56.69       54.39      4.29 o 
   8   5   4       28.32       29.58      3.57 o 
   9   5   4       46.70       44.15      5.09 o 
  10   5   4       11.28       10.60      2.41 o 
  11   5   4        3.68        4.12      2.09 o 
  12   5   4        6.87        8.40      2.54 o 
 -14   6   4       12.45       16.41      4.29 o 
 -13   6   4        2.74        8.19      2.94 o 
 -12   6   4       16.29       11.85      2.93 o 
 -11   6   4       39.16       40.22      4.39 o 
 -10   6   4       16.64       19.47      3.20 o 
  -9   6   4       88.10       75.36      4.45 o 
  -8   6   4       13.88       18.88      2.24 o 
  -7   6   4       13.13       12.98      2.69 o 
  -6   6   4      601.98      609.37     37.26 o 
  -5   6   4       80.39       84.23      3.21 o 
  -4   6   4      821.24      900.32     39.12 o 
  -3   6   4       61.89       51.87      2.99 o 
  -2   6   4      699.62      839.20     23.38 o 
  -1   6   4     1672.55     1793.80     15.79 o 
   0   6   4     2438.71     2605.25    133.35 o 
   1   6   4      287.97      318.65     11.48 o 
   2   6   4       76.25       48.65      4.93 o 
   3   6   4      218.76      188.76      8.69 o 
   4   6   4      444.24      419.50     21.34 o 
   5   6   4      778.50      717.35     45.98 o 
   6   6   4        4.03        7.78      1.84 o 
   7   6   4      384.35      359.43     16.55 o 
   8   6   4       29.21       29.42      3.65 o 
   9   6   4        3.14        5.20      2.31 o 
  10   6   4       16.37       18.77      3.09 o 
  11   6   4       37.43       44.38      5.47 o 
  12   6   4        0.00        2.33      2.19 o 
 -14   7   4        2.43        4.73      3.13 o 
 -13   7   4        0.89        3.35      2.59 o 
 -12   7   4        0.73        1.48      2.48 o 
 -11   7   4       42.29       44.89      5.53 o 
 -10   7   4      141.06      123.89     11.93 o 
  -9   7   4       12.09       10.63      3.26 o 
  -8   7   4      432.46      406.43     39.79 o 
  -7   7   4        0.01        1.57      1.34 o 
  -6   7   4       21.05       20.15      2.60 o 
  -5   7   4      102.90       81.81      4.66 o 
  -4   7   4        0.37        5.59      2.89 o 
  -3   7   4      671.94      721.37     22.80 o 
  -2   7   4     5025.45     5567.62    104.19 o 
  -1   7   4      144.05      101.14      4.32 o 
   0   7   4      784.35      671.15     42.96 o 
   1   7   4      317.85      377.35     19.35 o 
   2   7   4      400.81      391.05     27.49 o 
   3   7   4      418.33      374.37     22.31 o 
   4   7   4      455.59      426.25     28.30 o 
   5   7   4       17.54       19.01      2.51 o 
   6   7   4      163.11      161.58     11.76 o 
   7   7   4       19.34       20.81      3.07 o 
   8   7   4       18.69       21.45      3.14 o 
   9   7   4        0.16        0.33      1.66 o 
  10   7   4        7.17        6.86      2.25 o 
  11   7   4       11.54       21.38      3.57 o 
  12   7   4        5.62       14.24      3.25 o 
 -13   8   4        4.64        7.05      3.41 o 
 -12   8   4        0.87        2.47      2.48 o 
 -11   8   4       44.54       46.71      6.04 o 
 -10   8   4       44.32       39.75      5.19 o 
  -9   8   4       18.86       15.00      3.70 o 
  -8   8   4        0.17       -0.55      1.90 o 
  -7   8   4       37.84       40.65      3.66 o 
  -6   8   4       25.81       32.34      3.99 o 
  -5   8   4      440.00      430.67     25.64 o 
  -4   8   4       57.19       51.26      3.18 o 
  -3   8   4       66.63       83.69      4.37 o 
  -2   8   4       80.88       71.21      4.03 o 
  -1   8   4     1624.76     1687.08     17.63 o 
   0   8   4      799.46      858.28     36.20 o 
   1   8   4        0.48        4.68      1.24 o 
   2   8   4        0.52        1.88      1.12 o 
   3   8   4      118.57      111.01      4.30 o 
   4   8   4       48.75       49.16      3.38 o 
   5   8   4        6.98        6.22      1.85 o 
   6   8   4      335.56      310.30     18.21 o 
   7   8   4       30.38       21.94      3.10 o 
   8   8   4       53.17       50.63      4.66 o 
   9   8   4        8.79        9.88      2.55 o 
  10   8   4       11.79       16.24      3.08 o 
  11   8   4       22.15       33.80      4.32 o 
  12   8   4        1.40        6.03      3.32 o 
 -13   9   4       46.81       47.78      6.39 o 
 -12   9   4       47.18       51.99      7.37 o 
 -11   9   4        8.81        7.98      3.09 o 
 -10   9   4       17.29       15.80      3.84 o 
  -9   9   4      291.71      264.58     23.55 o 
  -8   9   4      470.35      436.53     23.25 o 
  -7   9   4      139.37      132.83      6.38 o 
  -6   9   4       52.96       53.07      4.37 o 
  -5   9   4        0.08        3.73      1.44 o 
  -4   9   4       34.42       38.51      5.51 o 
  -3   9   4        2.91        2.91      1.77 o 
  -2   9   4      459.79      431.87      9.49 o 
  -1   9   4      248.70      230.74      6.98 o 
   0   9   4      195.78      204.41      6.60 o 
   1   9   4      290.91      297.63      8.70 o 
   2   9   4       13.26        7.90      2.07 o 
   3   9   4       14.07       15.50      3.43 o 
   4   9   4      124.57      113.74      5.59 o 
   5   9   4      345.28      296.94     15.44 o 
   6   9   4        4.63        8.60      2.10 o 
   7   9   4        6.11        6.74      2.05 o 
   8   9   4       10.06       13.33      2.67 o 
   9   9   4        0.29        0.96      1.72 o 
  10   9   4        0.91        4.07      2.04 o 
  11   9   4        8.51       15.52      4.41 o 
 -13  10   4        4.81        3.47      3.29 o 
 -12  10   4        7.81       18.40      4.04 o 
 -11  10   4       61.58       53.66      6.34 o 
 -10  10   4        0.13        0.02      2.35 o 
  -9  10   4        0.03        1.57      2.46 o 
  -8  10   4      167.39      160.34      7.86 o 
  -7  10   4      330.03      317.44     28.81 o 
  -6  10   4      297.12      288.81     10.30 o 
  -5  10   4      324.38      315.60      7.96 o 
  -4  10   4       33.42       41.13      4.14 o 
  -3  10   4       10.55        6.35      2.21 o 
  -2  10   4      625.18      596.33     11.62 o 
  -1  10   4      866.81      782.89     13.17 o 
   0  10   4       10.49       18.71      3.03 o 
   1  10   4        9.83       16.74      2.81 o 
   2  10   4      109.04      103.43      5.23 o 
   3  10   4       30.37       30.22      3.69 o 
   4  10   4      428.31      381.41     18.38 o 
   5  10   4      129.25      127.60      8.56 o 
   6  10   4        1.23        1.32      1.93 o 
   7  10   4       49.22       48.04      5.26 o 
   8  10   4        1.02        8.27      3.12 o 
   9  10   4        0.04        2.76      2.52 o 
  10  10   4       44.47       71.33     10.04 o 
  11  10   4        2.95        5.41      4.67 o 
 -12  11   4       66.20       72.18     14.90 o 
 -11  11   4        1.43        8.71      3.09 o 
 -10  11   4        5.04        7.03      3.31 o 
  -9  11   4       67.97       67.97      6.61 o 
  -8  11   4      428.05      355.52     29.45 o 
  -7  11   4       10.78        5.53      2.83 o 
  -6  11   4      219.65      218.16      7.16 o 
  -5  11   4       77.99       70.05      4.28 o 
  -4  11   4      161.34      145.13      6.56 o 
  -3  11   4       90.98       88.52      5.32 o 
  -2  11   4      734.82      657.07     12.72 o 
  -1  11   4       11.91        7.03      2.51 o 
   0  11   4       12.85       20.00      3.15 o 
   1  11   4      429.56      400.48     15.05 o 
   2  11   4        1.19       -1.85      1.85 o 
   3  11   4        7.21        6.90      3.29 o 
   4  11   4        9.75        8.16      3.39 o 
   5  11   4       21.92       24.32      4.98 o 
   6  11   4        1.99        3.54      2.67 o 
   7  11   4        4.53       10.91      5.74 o 
   8  11   4        0.97        1.45      2.48 o 
   9  11   4        7.13        8.96      5.05 o 
  10  11   4       25.26       27.29     11.49 o 
 -12  12   4        1.01        5.36      3.11 o 
 -11  12   4        0.42        2.58      3.50 o 
 -10  12   4        7.83       13.42      3.81 o 
  -9  12   4       98.54       95.73      7.27 o 
  -8  12   4        1.53        4.31      2.58 o 
  -7  12   4        4.79        4.11      2.87 o 
  -6  12   4      133.95      126.87      5.77 o 
  -5  12   4      143.90      124.56      7.60 o 
  -4  12   4      152.02      151.55      7.88 o 
  -3  12   4       97.51       78.20      6.81 o 
  -2  12   4        6.29        9.79      3.35 o 
  -1  12   4       14.27       12.83      3.97 o 
   0  12   4       53.15       57.16      6.52 o 
   1  12   4      259.41      231.84     25.06 o 
   2  12   4      160.80      160.05      9.24 o 
   3  12   4        3.23       -1.23      3.03 o 
   4  12   4        6.45        5.90      3.15 o 
   5  12   4        2.20       -0.20      2.44 o 
   6  12   4       72.63       72.58     13.95 o 
   7  12   4        2.89        3.75      2.73 o 
   8  12   4        1.73        2.92      3.35 o 
   9  12   4        1.97        4.42      3.30 o 
  10  12   4       21.49       32.56      6.56 o 
 -11  13   4        0.43       -2.78      7.01 o 
 -10  13   4        1.33        7.79      3.98 o 
  -9  13   4        5.25        2.97      3.16 o 
  -8  13   4       30.09       31.45      5.84 o 
  -7  13   4       65.18       66.23     15.03 o 
  -6  13   4       27.55       25.27      6.63 o 
  -5  13   4       72.42       61.82      8.27 o 
  -4  13   4       10.44       16.22      4.43 o 
  -3  13   4      136.41      122.42      8.43 o 
  -2  13   4       64.97       59.15      7.05 o 
  -1  13   4        0.54        2.78      3.30 o 
   0  13   4        1.02        2.48      2.98 o 
   1  13   4       21.04       29.86      5.49 o 
   2  13   4      353.05      338.46     29.55 o 
   3  13   4       95.44       86.39      8.65 o 
   4  13   4       58.22       57.62     11.30 o 
   5  13   4        2.91        1.59      2.54 o 
   6  13   4        8.72       15.57      4.22 o 
   7  13   4       28.80       41.96      7.01 o 
   8  13   4        1.70        0.96      2.85 o 
   9  13   4       28.16       32.27      7.51 o 
 -10  14   4        7.04       15.20      4.77 o 
  -9  14   4        4.23        5.83      4.61 o 
  -8  14   4       11.36        8.59      3.88 o 
  -7  14   4       10.25       13.68      4.03 o 
  -6  14   4       13.93        7.55      4.80 o 
  -5  14   4      154.92      141.98      9.62 o 
  -4  14   4       52.62       57.48      7.17 o 
  -3  14   4       22.57       21.35      4.90 o 
  -2  14   4        0.30       -0.14      2.73 o 
  -1  14   4       26.40       31.07      5.53 o 
   0  14   4       81.18       73.96      7.85 o 
   1  14   4       22.68       29.04      5.52 o 
   2  14   4        1.81        8.61      3.36 o 
   3  14   4        6.62       12.87      4.06 o 
   4  14   4        4.57        9.97      3.70 o 
   5  14   4       18.02       25.99      5.55 o 
   6  14   4        0.20        2.14      7.20 o 
   7  14   4        0.63        4.55      4.36 o 
   8  14   4       21.75       28.97      7.89 o 
  -9  15   4        1.04        3.64      3.46 o 
  -8  15   4       23.30       36.28     12.31 o 
  -7  15   4        0.72        2.33      2.97 o 
  -6  15   4       51.30       53.90      7.80 o 
  -5  15   4        3.44       10.17      3.86 o 
  -4  15   4        9.03        6.54      3.53 o 
  -3  15   4        0.17        4.61      3.08 o 
  -2  15   4        0.23        1.34      2.53 o 
  -1  15   4        3.19       11.64      5.11 o 
   0  15   4        1.58       14.37      3.78 o 
   1  15   4        0.78        8.63      3.26 o 
   2  15   4        2.18        4.79      3.27 o 
   3  15   4       13.89       19.81      5.49 o 
   4  15   4       21.45       23.57      6.50 o 
   5  15   4        2.85       10.77      3.95 o 
   6  15   4        3.21        3.50      4.04 o 
   7  15   4        0.01        1.68      3.81 o 
  -8  16   4        3.40       10.87      4.39 o 
  -7  16   4        6.27       13.02      5.74 o 
  -6  16   4        0.61       13.48      4.06 o 
  -5  16   4      103.15      113.67      9.15 o 
  -4  16   4        0.08        5.27      3.60 o 
  -3  16   4        0.05        3.67      3.79 o 
  -2  16   4        7.40       12.17      4.06 o 
  -1  16   4        2.56        1.68      2.80 o 
   0  16   4        3.41        6.64      5.93 o 
   1  16   4        0.78        9.24      3.62 o 
   2  16   4       29.43       37.03      6.55 o 
   3  16   4       10.46       14.84      4.73 o 
   4  16   4        0.15        4.41      3.44 o 
   5  16   4        3.24       10.13      4.45 o 
   6  16   4        0.71        7.85      4.08 o 
  -7  17   4        2.43        6.96      3.94 o 
  -6  17   4        1.93       15.74      5.18 o 
  -5  17   4        2.90        8.87      4.00 o 
  -4  17   4        1.55        2.58      4.86 o 
  -3  17   4        3.68        8.57      3.69 o 
  -2  17   4       26.07       28.44      5.80 o 
  -1  17   4        0.29        0.35      3.72 o 
   0  17   4        3.19        3.82      3.52 o 
   1  17   4       25.28       29.66      6.06 o 
   2  17   4       27.16       28.61      5.75 o 
   3  17   4       10.02        6.33      4.13 o 
   4  17   4        9.09       14.98      5.01 o 
   5  17   4        0.50        7.04      3.81 o 
  -5  18   4       17.97       22.61      5.67 o 
  -4  18   4        5.23        6.35      4.99 o 
  -3  18   4       12.87       20.11      5.21 o 
  -2  18   4        6.60       12.54      6.31 o 
  -1  18   4        2.08       15.79      4.82 o 
   0  18   4        7.50        6.78      3.95 o 
   1  18   4       28.01       35.47      7.00 o 
   2  18   4        4.53        6.42      4.27 o 
   3  18   4        5.04       17.17      5.18 o 
 -15   0   5        1.69        2.05      3.69 o 
 -13   0   5        0.43       -0.25      2.37 o 
 -11   0   5      210.90      175.05      9.86 o 
  -9   0   5       45.66       35.63      4.98 o 
  -7   0   5     2436.59     2297.70    126.95 o 
  -5   0   5       24.92       25.12      2.36 o 
  -3   0   5     1548.52     1584.98     66.25 o 
  -1   0   5     5573.00     6482.05    230.30 o 
   1   0   5        3.76        3.52      0.85 o 
   3   0   5        0.82       -0.26      0.61 o 
   5   0   5       39.61       30.21      3.90 o 
   7   0   5      575.99      560.34     15.52 o 
   9   0   5      665.75      580.42     23.17 o 
  11   0   5       11.15        6.58      3.08 o 
  13   0   5       79.91       94.19     14.52 o 
 -15   1   5        6.71        6.97      2.89 o 
 -14   1   5        0.65        8.21      2.81 o 
 -13   1   5        0.18        1.84      2.14 o 
 -12   1   5       17.61       17.91      3.15 o 
 -11   1   5       22.20       24.86      3.67 o 
 -10   1   5       18.34       14.66      2.77 o 
  -9   1   5       24.00       21.12      2.86 o 
  -8   1   5       63.72       51.95      3.10 o 
  -7   1   5       71.66       61.53      3.24 o 
  -6   1   5       11.38       13.69      1.52 o 
  -5   1   5      835.87      843.39     36.50 o 
  -4   1   5       21.44       22.22      1.41 o 
  -3   1   5      657.65      666.37     22.56 o 
  -2   1   5        2.06        1.42      0.67 o 
  -1   1   5     1333.71     1487.07     20.07 o 
   0   1   5      126.82      115.97      3.02 o 
   1   1   5        3.42        7.51      2.87 o 
   2   1   5     1571.79     1746.89     57.73 o 
   3   1   5       95.13       98.19      3.74 o 
   4   1   5       31.26       43.44      1.90 o 
   5   1   5      179.59      184.40      7.65 o 
   6   1   5       50.91       54.45      3.66 o 
   7   1   5       30.47       28.11      3.28 o 
   8   1   5       25.93       28.97      3.61 o 
   9   1   5        7.34        7.44      2.21 o 
  10   1   5      162.11      159.73      7.03 o 
  11   1   5       32.17       38.02      4.57 o 
  12   1   5        6.64        6.48      2.46 o 
  13   1   5        0.00        0.00      3.54 o 
 -15   2   5       28.43       40.77      5.21 o 
 -14   2   5       26.83       28.24      4.23 o 
 -13   2   5       10.75       18.33      3.30 o 
 -12   2   5      142.63      123.30      6.18 o 
 -11   2   5      214.66      180.91      7.11 o 
 -10   2   5        0.19        2.48      1.89 o 
  -9   2   5      735.55      717.04     30.62 o 
  -8   2   5      247.90      238.74     12.71 o 
  -7   2   5       58.19       69.42      5.50 o 
  -6   2   5      815.12      820.25     35.84 o 
  -5   2   5      180.05      172.87     10.48 o 
  -4   2   5      146.92      116.89      4.85 o 
  -3   2   5      213.52      209.60      7.37 o 
  -2   2   5     5486.40     6462.49     74.66 o 
  -1   2   5     2427.74     2762.51     39.05 o 
   0   2   5      178.45      187.57      8.04 o 
   1   2   5      185.53      199.50      8.71 o 
   2   2   5       12.79       12.24      1.19 o 
   3   2   5      585.33      661.22     41.37 o 
   4   2   5      203.68      227.30      5.53 o 
   5   2   5        0.28        1.25      0.95 o 
   6   2   5       52.41       50.81      3.42 o 
   7   2   5       93.00       98.79      4.89 o 
   8   2   5        2.88        3.88      1.91 o 
   9   2   5       86.12       72.59      6.17 o 
  10   2   5       12.95       19.38      3.03 o 
  11   2   5        0.41        2.13      2.26 o 
  12   2   5       59.17       75.51      6.61 o 
 -15   3   5       64.60       78.13      6.78 o 
 -14   3   5       57.90       40.85      5.07 o 
 -13   3   5        7.39       15.00      3.14 o 
 -12   3   5       34.62       33.96      4.11 o 
 -11   3   5      111.79      100.64      5.49 o 
 -10   3   5      746.46      695.32     25.83 o 
  -9   3   5      821.27      705.52     36.14 o 
  -8   3   5      304.58      307.95     13.66 o 
  -7   3   5      753.79      758.03     43.30 o 
  -6   3   5      178.20      173.39      9.71 o 
  -5   3   5       66.67       63.10      2.54 o 
  -4   3   5     4420.19     5114.37    245.20 o 
  -3   3   5     1883.41     2105.19     61.98 o 
  -2   3   5       13.71       18.27      1.72 o 
  -1   3   5      817.77      925.72     18.93 o 
   0   3   5      293.59      280.63      8.87 o 
   1   3   5      205.87      222.89     10.98 o 
   2   3   5      779.99      885.85     46.98 o 
   3   3   5      340.88      353.10     15.58 o 
   4   3   5       57.27       66.95      3.22 o 
   5   3   5        6.84        7.67      1.41 o 
   6   3   5       18.89       20.24      2.55 o 
   7   3   5      578.44      576.96     19.17 o 
   8   3   5       47.86       47.99      4.42 o 
   9   3   5       86.62       76.72      5.32 o 
  10   3   5       11.02       15.13      2.95 o 
  11   3   5        0.16        3.13      1.91 o 
  12   3   5        3.86       12.14      3.12 o 
 -14   4   5       15.33       19.62      3.80 o 
 -13   4   5       12.12       19.19      3.50 o 
 -12   4   5      141.69      121.75      6.27 o 
 -11   4   5      152.04      127.19      6.12 o 
 -10   4   5        3.99        4.92      2.17 o 
  -9   4   5       39.33       40.31      3.77 o 
  -8   4   5       84.38       81.02      4.91 o 
  -7   4   5     2335.70     2340.80    133.83 o 
  -6   4   5      250.00      263.40     14.27 o 
  -5   4   5      549.30      595.33     27.87 o 
  -4   4   5       33.35       28.90      1.78 o 
  -3   4   5       27.63       26.59      1.44 o 
  -2   4   5       23.33       29.10      1.61 o 
  -1   4   5      706.67      854.59     12.68 o 
   0   4   5      388.78      460.47     16.06 o 
   1   4   5      495.39      557.47     28.66 o 
   2   4   5      137.72      128.98     10.28 o 
   3   4   5      121.20      109.76      4.95 o 
   4   4   5      136.58      147.02      8.34 o 
   5   4   5      144.01      156.70      4.95 o 
   6   4   5      213.98      187.70      5.86 o 
   7   4   5     1066.26     1007.03     23.11 o 
   8   4   5      220.01      200.61      7.33 o 
   9   4   5       24.81       25.84      3.50 o 
  10   4   5       34.98       44.85      4.78 o 
  11   4   5        1.44        4.53      2.40 o 
  12   4   5       12.86       17.67      3.67 o 
 -14   5   5        3.24        5.43      3.05 o 
 -13   5   5        1.67        3.07      2.38 o 
 -12   5   5        3.95        2.98      2.23 o 
 -11   5   5        7.92        8.26      2.61 o 
 -10   5   5      241.92      218.05      8.27 o 
  -9   5   5      240.85      232.98     11.53 o 
  -8   5   5        0.83        1.81      1.10 o 
  -7   5   5      185.85      200.16     13.55 o 
  -6   5   5      117.26      108.60      4.49 o 
  -5   5   5       56.04       59.70      3.23 o 
  -4   5   5     1534.17     1738.13     59.17 o 
  -3   5   5     1911.84     2244.63     60.17 o 
  -2   5   5      147.86      180.68      4.52 o 
  -1   5   5     1058.67     1092.96      9.98 o 
   0   5   5     1317.24     1483.84     61.56 o 
   1   5   5        0.00        2.85      1.20 o 
   2   5   5      713.28      793.14     43.34 o 
   3   5   5      169.30      188.83     10.06 o 
   4   5   5       43.27       37.47      2.92 o 
   5   5   5        0.75        2.15      1.34 o 
   6   5   5       33.48       30.33      2.80 o 
   7   5   5       92.83       89.30      6.93 o 
   8   5   5       91.48       83.83      5.58 o 
   9   5   5        0.28       -0.40      1.49 o 
  10   5   5       28.95       33.50      4.14 o 
  11   5   5        1.87        3.40      1.93 o 
  12   5   5        5.97       12.24      2.90 o 
 -14   6   5        0.67        3.76      3.18 o 
 -13   6   5       18.18       24.53      4.70 o 
 -12   6   5       58.76       59.17      6.33 o 
 -11   6   5       24.89       22.28      4.20 o 
 -10   6   5       26.20       26.33      3.54 o 
  -9   6   5       45.99       44.73      4.00 o 
  -8   6   5       52.55       63.95      4.32 o 
  -7   6   5      380.04      375.18     25.59 o 
  -6   6   5      260.94      266.39     14.59 o 
  -5   6   5       21.10       35.88      2.21 o 
  -4   6   5     1077.94     1055.67     27.44 o 
  -3   6   5      532.87      576.43     20.03 o 
  -2   6   5       21.10       24.81      1.75 o 
  -1   6   5     2327.13     2609.11     94.97 o 
   0   6   5     1031.99     1091.41     52.27 o 
   1   6   5     1122.16     1170.51     62.71 o 
   2   6   5       38.55       44.14      2.57 o 
   3   6   5      814.33      873.67     48.95 o 
   4   6   5       12.99        9.32      1.84 o 
   5   6   5       65.26       59.76      3.62 o 
   6   6   5      368.78      329.47     19.35 o 
   7   6   5      207.07      202.27     13.41 o 
   8   6   5       19.74       26.32      3.44 o 
   9   6   5       17.17       20.77      3.18 o 
  10   6   5        7.81       10.98      2.53 o 
  11   6   5        0.01        2.76      1.85 o 
  12   6   5        8.10       15.02      3.27 o 
 -14   7   5       12.92       15.69      4.37 o 
 -13   7   5        0.46        0.60      2.73 o 
 -12   7   5       20.72       24.96      4.55 o 
 -11   7   5      169.26      140.03      7.82 o 
 -10   7   5        0.04        3.60      2.58 o 
  -9   7   5       55.01       53.68      5.34 o 
  -8   7   5       16.97       15.09      2.63 o 
  -7   7   5      513.78      533.01     38.29 o 
  -6   7   5       14.33       21.05      3.03 o 
  -5   7   5       22.42       23.02      2.50 o 
  -4   7   5      172.07      190.11      5.85 o 
  -3   7   5       37.23       39.04      2.88 o 
  -2   7   5     1151.76     1308.44     14.87 o 
  -1   7   5      622.32      645.01     16.24 o 
   0   7   5       21.60       29.49      1.89 o 
   1   7   5      511.76      483.06     23.09 o 
   2   7   5      549.80      550.99     28.51 o 
   3   7   5       20.52       21.02      2.64 o 
   4   7   5      116.61      107.18      4.73 o 
   5   7   5        2.14        1.41      1.35 o 
   6   7   5       50.34       57.61      4.21 o 
   7   7   5        2.06        1.91      1.72 o 
   8   7   5       43.24       52.84      4.77 o 
   9   7   5        1.12        3.25      1.75 o 
  10   7   5        5.68        7.59      2.23 o 
  11   7   5       12.75       17.42      3.20 o 
  12   7   5        2.00        3.41      3.90 o 
 -13   8   5       13.94       19.41      4.67 o 
 -12   8   5        0.00        4.31      2.89 o 
 -11   8   5       36.42       37.84      5.34 o 
 -10   8   5        0.88        2.05      2.40 o 
  -9   8   5        0.03        0.04      2.52 o 
  -8   8   5        1.00        4.22      1.88 o 
  -7   8   5        3.85        6.21      2.34 o 
  -6   8   5       78.05       94.35      6.29 o 
  -5   8   5      108.27      105.61      4.40 o 
  -4   8   5      212.33      209.67      5.86 o 
  -3   8   5       24.48       20.43      2.88 o 
  -2   8   5       81.30       90.96      4.53 o 
  -1   8   5      156.17      188.27      6.21 o 
   0   8   5      555.41      549.67     12.45 o 
   1   8   5      193.18      164.88      5.95 o 
   2   8   5        0.08        1.78      1.16 o 
   3   8   5      436.07      398.33     18.55 o 
   4   8   5      222.23      195.11      6.87 o 
   5   8   5       54.76       55.68      3.99 o 
   6   8   5        2.39        3.46      1.71 o 
   7   8   5        1.17        5.20      1.88 o 
   8   8   5        9.63       12.22      2.65 o 
   9   8   5        2.79        6.88      2.10 o 
  10   8   5        7.00        8.86      2.33 o 
  11   8   5       14.21       24.69      4.21 o 
 -13   9   5        1.27        1.55      3.03 o 
 -12   9   5        6.29        9.13      3.26 o 
 -11   9   5       18.49       28.25      4.77 o 
 -10   9   5       25.86       16.09      3.90 o 
  -9   9   5      174.10      155.49     10.16 o 
  -8   9   5       12.59       13.62      3.34 o 
  -7   9   5      138.54      134.13      5.92 o 
  -6   9   5       39.68       52.22      3.99 o 
  -5   9   5      205.43      205.11      7.97 o 
  -4   9   5      215.26      203.60      6.12 o 
  -3   9   5      202.42      198.00      6.79 o 
  -2   9   5      157.84      162.52      6.09 o 
  -1   9   5      322.28      338.19      8.54 o 
   0   9   5      161.98      157.14      5.98 o 
   1   9   5       13.67       22.08      3.07 o 
   2   9   5        7.86       11.87      2.47 o 
   3   9   5        7.35       13.13      2.63 o 
   4   9   5       51.10       56.89      6.15 o 
   5   9   5       69.49       75.64      5.48 o 
   6   9   5       66.84       76.53      7.04 o 
   7   9   5       27.91       24.31      3.26 o 
   8   9   5        2.18        5.68      2.06 o 
   9   9   5        8.94       12.15      2.65 o 
  10   9   5       11.26       10.54      2.66 o 
  11   9   5        1.75        5.09      2.35 o 
 -13  10   5       16.70       21.58      4.77 o 
 -12  10   5      124.91      127.12     11.54 o 
 -11  10   5        0.73        1.49      2.55 o 
 -10  10   5        1.33        5.97      3.65 o 
  -9  10   5       21.36       27.07      4.36 o 
  -8  10   5       89.21       89.91      7.92 o 
  -7  10   5        9.09       11.55      2.54 o 
  -6  10   5      960.18      893.80     31.73 o 
  -5  10   5       50.69       61.76      4.37 o 
  -4  10   5       35.78       35.42      3.99 o 
  -3  10   5       81.37       68.33      4.47 o 
  -2  10   5      283.22      255.29      9.13 o 
  -1  10   5       68.28       61.14      4.09 o 
   0  10   5      499.55      478.87     21.09 o 
   1  10   5        1.28       -1.27      1.27 o 
   2  10   5       21.45       21.16      3.53 o 
   3  10   5        0.47        2.91      1.91 o 
   4  10   5       29.65       33.87      5.48 o 
   5  10   5        0.28        2.86      1.96 o 
   6  10   5       91.79       81.46      5.72 o 
   7  10   5      100.15       81.77      6.95 o 
   8  10   5        1.52        3.85      2.17 o 
   9  10   5        1.88        3.03      2.80 o 
  10  10   5        5.77        7.67      3.65 o 
 -12  11   5       46.20       73.90      7.81 o 
 -11  11   5       22.68       24.47      5.60 o 
 -10  11   5       20.82       24.47      4.22 o 
  -9  11   5       30.52       31.80      4.64 o 
  -8  11   5       79.60       81.75      6.45 o 
  -7  11   5       80.63       77.49      5.03 o 
  -6  11   5       71.52       80.62      4.98 o 
  -5  11   5      196.60      159.58      6.15 o 
  -4  11   5        0.62        2.19      2.23 o 
  -3  11   5        0.67        0.06      2.31 o 
  -2  11   5       18.84       21.55      3.43 o 
  -1  11   5       13.98       22.41      3.41 o 
   0  11   5       58.19       51.95      5.76 o 
   1  11   5      218.50      183.10      7.14 o 
   2  11   5       85.18       80.51      6.06 o 
   3  11   5        0.51        0.90      1.81 o 
   4  11   5       30.54       36.12      4.40 o 
   5  11   5        0.86        5.04      4.10 o 
   6  11   5        5.34        7.16      3.34 o 
   7  11   5       10.22       12.74      3.97 o 
   8  11   5        0.02        0.65      2.63 o 
   9  11   5       25.05       38.51      9.34 o 
  10  11   5        0.67        1.27      2.84 o 
 -12  12   5        9.33       11.30      3.62 o 
 -11  12   5        2.96        5.73      2.91 o 
 -10  12   5        7.34       20.34      4.00 o 
  -9  12   5       11.19       16.01      3.62 o 
  -8  12   5       40.77       49.23      5.69 o 
  -7  12   5       37.13       43.75      5.26 o 
  -6  12   5      189.05      169.53      6.69 o 
  -5  12   5        0.23       -1.59      1.59 o 
  -4  12   5       14.12       22.41      3.74 o 
  -3  12   5       30.99       29.09      4.07 o 
  -2  12   5      111.75      112.56      5.99 o 
  -1  12   5        9.76       14.33      4.36 o 
   0  12   5       57.53       45.91      5.97 o 
   1  12   5       31.65       31.84      7.07 o 
   2  12   5        4.81        6.63      3.91 o 
   3  12   5       67.17       67.93      7.45 o 
   4  12   5       59.69       57.40      7.05 o 
   5  12   5        3.47        5.68      3.06 o 
   6  12   5       21.70       16.30      4.62 o 
   7  12   5        8.57       11.95      3.92 o 
   8  12   5        1.19       -0.26      2.67 o 
   9  12   5        2.69        7.83      6.94 o 
 -11  13   5        0.37        3.34      3.06 o 
 -10  13   5       42.23       42.89      5.79 o 
  -9  13   5       10.05       18.19      3.92 o 
  -8  13   5        8.65       19.29      4.64 o 
  -7  13   5        6.31       10.12      4.80 o 
  -6  13   5        0.11        1.36      1.83 o 
  -5  13   5       43.10       42.97      6.17 o 
  -4  13   5       38.43       38.41      6.04 o 
  -3  13   5        4.12        5.02      3.19 o 
  -2  13   5       58.03       59.20      7.00 o 
  -1  13   5      101.19       93.44      7.59 o 
   0  13   5       43.07       43.72      6.29 o 
   1  13   5        6.72       10.30      4.42 o 
   2  13   5        2.16        3.68      4.29 o 
   3  13   5       18.59       23.50      5.49 o 
   4  13   5        0.82        3.97      3.11 o 
   5  13   5       45.25       43.81     10.29 o 
   6  13   5       50.72       56.09      7.74 o 
   7  13   5       19.73       26.81      5.28 o 
   8  13   5        6.48       14.35      4.68 o 
   9  13   5        0.03        6.63      3.45 o 
 -10  14   5       24.84       29.49      5.98 o 
  -9  14   5        2.85        6.89      3.85 o 
  -8  14   5        0.49        4.35      3.20 o 
  -7  14   5        1.61        3.13      4.04 o 
  -6  14   5       18.00       18.86      5.87 o 
  -5  14   5       10.61       10.99      3.00 o 
  -4  14   5       86.80       79.89     10.04 o 
  -3  14   5       39.14       39.80      6.12 o 
  -2  14   5        1.52        1.14      2.79 o 
  -1  14   5        1.75        2.04      2.88 o 
   0  14   5        0.06        4.63      2.99 o 
   1  14   5        1.32        8.07      3.70 o 
   2  14   5       22.87       25.15      5.12 o 
   3  14   5       22.86       20.47      4.95 o 
   4  14   5       28.99       30.65      9.15 o 
   5  14   5        3.31        3.98      3.15 o 
   6  14   5        9.37       11.55      7.58 o 
   7  14   5        0.07        1.57      3.16 o 
   8  14   5       19.76       23.27      5.44 o 
  -9  15   5       25.63       28.88      6.06 o 
  -8  15   5        2.35       10.31      3.88 o 
  -7  15   5       12.07       13.94      6.44 o 
  -6  15   5       13.67        7.95      3.74 o 
  -5  15   5       50.48       58.20      6.00 o 
  -4  15   5        4.44        7.43      3.43 o 
  -3  15   5       90.18       96.84      8.06 o 
  -2  15   5        0.21        6.03      3.35 o 
  -1  15   5        3.83        3.96      3.06 o 
   0  15   5       47.88       41.99      6.68 o 
   1  15   5        2.79       12.73      4.31 o 
   2  15   5       23.44       29.03      5.75 o 
   3  15   5       39.85       41.43      9.41 o 
   4  15   5        0.64        4.71      3.26 o 
   5  15   5        0.14        4.14      3.16 o 
   6  15   5        0.80        1.67      3.06 o 
   7  15   5        1.15        3.65      5.37 o 
  -8  16   5        2.93        6.20      8.52 o 
  -7  16   5        1.01        8.79      4.15 o 
  -6  16   5        1.90        5.72      3.38 o 
  -5  16   5        0.07        2.91      2.38 o 
  -4  16   5       17.05       20.90      7.89 o 
  -3  16   5       23.21       34.64      6.16 o 
  -2  16   5       13.77       17.87      7.64 o 
  -1  16   5        3.20        9.14      3.90 o 
   0  16   5       11.10       17.09      4.57 o 
   1  16   5        1.88        1.00      2.96 o 
   2  16   5       15.33       12.77      5.30 o 
   3  16   5       10.02        9.48      3.83 o 
   4  16   5        0.02        3.36      3.03 o 
   5  16   5       14.08       23.89      5.16 o 
   6  16   5        6.81       11.14      4.34 o 
  -7  17   5        5.70        9.46      4.34 o 
  -6  17   5        0.13        8.70      4.31 o 
  -5  17   5       38.03       45.92      7.66 o 
  -4  17   5        6.74       14.17      5.93 o 
  -3  17   5        1.34        6.06      4.80 o 
  -2  17   5        5.53       10.44      4.23 o 
  -1  17   5        4.45        9.73      4.07 o 
   0  17   5        1.82        6.58      3.39 o 
   1  17   5       40.81       48.21      7.13 o 
   2  17   5        0.00        2.91      3.00 o 
   3  17   5        6.63        4.13      3.44 o 
   4  17   5        6.00       14.53      9.66 o 
  -5  18   5        3.58       19.07      7.07 o 
  -4  18   5       61.49       69.64      9.42 o 
  -3  18   5        5.69        8.84      4.20 o 
  -2  18   5        1.68        1.96      3.46 o 
  -1  18   5        0.11        6.20      4.55 o 
   0  18   5        0.73        1.71      3.30 o 
   1  18   5        1.80       10.25      4.28 o 
   2  18   5       17.47       14.69      4.64 o 
 -14   0   6       16.63       21.52      5.41 o 
 -12   0   6       57.55       66.64      7.68 o 
 -10   0   6      613.15      563.35     15.92 o 
  -8   0   6     2177.33     2014.34    127.09 o 
  -6   0   6        5.05        3.90      1.33 o 
  -4   0   6        1.17        1.62      0.98 o 
  -2   0   6      915.19     1128.38     25.32 o 
   0   0   6      135.17      124.78     10.38 o 
   2   0   6       78.74       94.68      5.42 o 
   4   0   6        8.55       12.99      1.73 o 
   6   0   6       75.08       60.27      8.02 o 
   8   0   6      271.21      254.95     11.47 o 
  10   0   6       39.90       46.85      6.81 o 
  12   0   6       18.70       16.63      4.69 o 
 -15   1   6       15.29        8.73      3.08 o 
 -14   1   6       13.87       17.09      3.44 o 
 -13   1   6        6.95        8.18      2.64 o 
 -12   1   6      112.35      103.82      5.75 o 
 -11   1   6       73.71       71.99      5.24 o 
 -10   1   6       18.28       16.43      2.89 o 
  -9   1   6      183.76      159.00      6.55 o 
  -8   1   6      115.82      108.84      4.94 o 
  -7   1   6       11.19       12.74      1.58 o 
  -6   1   6      122.57      130.48      6.21 o 
  -5   1   6      281.52      277.22      9.11 o 
  -4   1   6      641.66      692.14     21.52 o 
  -3   1   6     3500.47     4121.95    136.87 o 
  -2   1   6     1097.35     1262.35     23.22 o 
  -1   1   6      572.53      683.32     15.38 o 
   0   1   6      317.03      302.35      7.21 o 
   1   1   6      469.96      524.48     16.90 o 
   2   1   6       40.40       46.79      1.73 o 
   3   1   6       53.00       53.12      2.27 o 
   4   1   6       94.27       82.37      3.31 o 
   5   1   6       11.46        9.72      1.70 o 
   6   1   6       62.26       54.16      3.57 o 
   7   1   6        5.72        5.57      1.76 o 
   8   1   6       19.80       18.23      3.00 o 
   9   1   6        0.94        2.41      1.65 o 
  10   1   6        1.74        3.79      2.04 o 
  11   1   6        0.00       -0.08      1.71 o 
  12   1   6       25.63       38.52      4.78 o 
 -15   2   6       16.04       25.10      4.12 o 
 -14   2   6       27.93       31.62      4.22 o 
 -13   2   6       11.06       11.20      2.76 o 
 -12   2   6        1.31        5.48      2.19 o 
 -11   2   6      515.78      423.78     10.45 o 
 -10   2   6       95.96       88.57      4.88 o 
  -9   2   6        3.01        5.76      1.70 o 
  -8   2   6       41.98       47.51      3.02 o 
  -7   2   6        6.33        6.13      1.46 o 
  -6   2   6      120.61      123.48      4.14 o 
  -5   2   6     1230.15     1334.95     50.70 o 
  -4   2   6      758.40      819.84     23.80 o 
  -3   2   6     1593.96     1753.28     36.72 o 
  -2   2   6      199.03      253.72      4.40 o 
  -1   2   6      555.60      560.95     10.77 o 
   0   2   6      383.47      461.41     16.48 o 
   1   2   6      600.33      579.18     16.16 o 
   2   2   6      385.56      408.79     16.96 o 
   3   2   6       22.24       27.40      2.51 o 
   4   2   6      446.93      433.84     10.43 o 
   5   2   6        1.87        3.34      1.13 o 
   6   2   6        4.32        5.34      1.48 o 
   7   2   6        7.14        9.17      2.21 o 
   8   2   6      263.70      255.60      9.33 o 
   9   2   6       71.80       67.14      5.30 o 
  10   2   6        9.59        6.30      2.15 o 
  11   2   6       11.97       15.46      3.13 o 
  12   2   6        1.07        3.62      2.26 o 
 -15   3   6        3.02        7.66      3.02 o 
 -14   3   6        4.57        7.76      2.67 o 
 -13   3   6       82.10       72.70      5.93 o 
 -12   3   6        1.06        2.69      2.02 o 
 -11   3   6       71.36       68.66      5.01 o 
 -10   3   6        7.24        7.30      1.97 o 
  -9   3   6      218.09      190.49     10.29 o 
  -8   3   6      225.51      226.48     14.73 o 
  -7   3   6      124.13      124.80      8.38 o 
  -6   3   6      377.18      373.82     20.24 o 
  -5   3   6      249.52      241.89     11.72 o 
  -4   3   6      391.46      423.20     18.59 o 
  -3   3   6      628.19      762.20     11.71 o 
  -2   3   6     1338.89     1517.67     25.29 o 
  -1   3   6     1256.70     1488.05     31.91 o 
   0   3   6      652.35      675.88     14.90 o 
   1   3   6      321.69      343.00     14.21 o 
   2   3   6       88.63      101.19      4.79 o 
   3   3   6      439.41      445.66     24.93 o 
   4   3   6      350.47      310.71     14.94 o 
   5   3   6        5.95        7.63      1.47 o 
   6   3   6       53.33       53.72      3.28 o 
   7   3   6       62.19       57.39      4.43 o 
   8   3   6      125.36      115.33      5.73 o 
   9   3   6        4.61        9.37      2.30 o 
  10   3   6        1.38        4.23      1.96 o 
  11   3   6        4.20        3.59      2.10 o 
  12   3   6       38.02       37.30      4.75 o 
 -14   4   6        0.45        5.45      2.46 o 
 -13   4   6        0.49        1.16      2.06 o 
 -12   4   6        7.92        8.16      2.49 o 
 -11   4   6      168.27      145.18      6.42 o 
 -10   4   6       51.40       50.51      3.59 o 
  -9   4   6      168.04      147.29      8.62 o 
  -8   4   6      484.27      441.24     29.04 o 
  -7   4   6      121.43       99.32      6.79 o 
  -6   4   6      327.33      359.84     19.52 o 
  -5   4   6       32.18       37.36      3.38 o 
  -4   4   6      306.59      336.43     12.40 o 
  -3   4   6      180.91      171.23      5.81 o 
  -2   4   6     4662.54     5457.76    125.18 o 
  -1   4   6     2014.53     2263.83     39.22 o 
   0   4   6       11.93        9.04      1.26 o 
   1   4   6      172.03      148.20     10.86 o 
   2   4   6      101.47      106.84      6.71 o 
   3   4   6       75.18       76.41      4.41 o 
   4   4   6       22.32       22.00      2.56 o 
   5   4   6       68.87       68.15      3.18 o 
   6   4   6        0.26       -0.48      1.02 o 
   7   4   6       89.23      100.06      5.03 o 
   8   4   6      162.53      163.65      7.89 o 
   9   4   6       40.98       46.90      4.66 o 
  10   4   6       16.74       24.93      4.12 o 
  11   4   6        1.02        6.37      3.33 o 
  12   4   6        7.51       13.66      3.22 o 
 -14   5   6        4.14        5.29      3.10 o 
 -13   5   6       26.25       28.86      4.74 o 
 -12   5   6       26.57       34.99      4.28 o 
 -11   5   6      119.48      121.03      6.94 o 
 -10   5   6        0.66        4.35      2.15 o 
  -9   5   6      264.91      245.52     10.89 o 
  -8   5   6      284.55      256.87     16.08 o 
  -7   5   6        1.08        1.27      1.14 o 
  -6   5   6      314.18      348.01     18.77 o 
  -5   5   6      325.09      304.42     11.74 o 
  -4   5   6      366.62      399.32     11.99 o 
  -3   5   6      748.18      909.25     14.61 o 
  -2   5   6      588.59      690.14     11.01 o 
  -1   5   6        5.52        9.81      1.31 o 
   0   5   6      410.79      397.10     23.09 o 
   1   5   6      383.58      421.72     22.40 o 
   2   5   6      434.33      422.55     21.18 o 
   3   5   6       68.45       73.51      3.36 o 
   4   5   6      225.73      215.19     12.99 o 
   5   5   6       50.44       57.95      3.73 o 
   6   5   6       31.72       39.75      3.18 o 
   7   5   6        6.05        6.66      2.51 o 
   8   5   6       28.43       33.24      3.93 o 
   9   5   6        0.36        2.75      1.78 o 
  10   5   6        0.14        4.76      2.26 o 
  11   5   6        3.80        9.34      2.44 o 
  12   5   6       18.48       29.00      4.13 o 
 -14   6   6       45.15       44.50      6.12 o 
 -13   6   6       69.48       72.01      7.13 o 
 -12   6   6       37.27       40.83      5.43 o 
 -11   6   6      122.93      112.65      6.88 o 
 -10   6   6      260.57      229.37     15.67 o 
  -9   6   6      232.82      211.16     15.71 o 
  -8   6   6      219.33      201.95      6.06 o 
  -7   6   6      327.93      313.67     16.08 o 
  -6   6   6      287.54      326.84     16.13 o 
  -5   6   6       24.14       33.07      2.24 o 
  -4   6   6       62.57       57.60      2.47 o 
  -3   6   6     1046.54     1072.33     30.28 o 
  -2   6   6      136.16      166.68      3.64 o 
  -1   6   6       12.27       15.88      1.81 o 
   0   6   6      247.41      259.79      9.35 o 
   1   6   6     1032.94     1067.34     51.19 o 
   2   6   6        1.46        2.92      1.19 o 
   3   6   6      113.00      112.85      8.94 o 
   4   6   6      377.30      334.87     14.22 o 
   5   6   6       10.89       14.34      2.35 o 
   6   6   6       28.44       37.01      3.65 o 
   7   6   6       59.04       50.46      4.43 o 
   8   6   6      140.41      115.98      5.81 o 
   9   6   6        2.44        4.05      1.95 o 
  10   6   6        9.29       10.62      2.63 o 
  11   6   6        0.04       -0.30      2.80 o 
 -14   7   6       26.06       24.38      4.85 o 
 -13   7   6       18.48       22.23      4.24 o 
 -12   7   6        1.68        3.71      2.82 o 
 -11   7   6        0.05        5.39      2.74 o 
 -10   7   6       20.90       18.95      3.89 o 
  -9   7   6      100.40      103.37      6.36 o 
  -8   7   6      791.79      744.69     52.69 o 
  -7   7   6      215.81      214.41     16.48 o 
  -6   7   6       64.55       78.76      4.85 o 
  -5   7   6       76.23       79.51      3.81 o 
  -4   7   6       66.01       79.14      3.74 o 
  -3   7   6        8.49       14.53      1.99 o 
  -2   7   6      124.45      140.66      5.18 o 
  -1   7   6       13.46       15.08      2.34 o 
   0   7   6       72.79       83.19      3.66 o 
   1   7   6      837.22      791.43     40.19 o 
   2   7   6      164.50      150.72      7.92 o 
   3   7   6      196.24      196.31     10.41 o 
   4   7   6       72.59       62.89      3.77 o 
   5   7   6      163.74      146.29      6.01 o 
   6   7   6       77.84       77.87      6.06 o 
   7   7   6        1.02        1.60      1.71 o 
   8   7   6       34.42       33.83      4.01 o 
   9   7   6        0.05        2.11      1.84 o 
  10   7   6       33.88       45.75      4.93 o 
  11   7   6        0.34        3.67      2.53 o 
 -13   8   6        4.21        7.38      3.04 o 
 -12   8   6        4.76        7.82      3.14 o 
 -11   8   6        8.24       10.65      3.32 o 
 -10   8   6       61.65       53.02      6.93 o 
  -9   8   6      137.30      126.60     10.02 o 
  -8   8   6      179.86      185.93     10.49 o 
  -7   8   6       47.03       55.38      4.18 o 
  -6   8   6       10.31       17.66      2.56 o 
  -5   8   6       29.32       35.52      3.22 o 
  -4   8   6        8.21        5.51      1.57 o 
  -3   8   6       20.57       24.74      2.64 o 
  -2   8   6      238.66      217.86      6.70 o 
  -1   8   6       89.74       96.74      6.43 o 
   0   8   6       58.70       53.34      3.70 o 
   1   8   6      184.38      170.21      6.22 o 
   2   8   6      270.48      286.54     14.30 o 
   3   8   6      119.79      112.64      8.79 o 
   4   8   6       66.28       62.57      3.89 o 
   5   8   6        1.06        3.57      1.64 o 
   6   8   6       15.67       19.53      2.85 o 
   7   8   6      272.81      246.06     10.46 o 
   8   8   6        2.56        2.51      1.79 o 
   9   8   6        3.89        7.68      2.47 o 
  10   8   6        5.02       13.35      2.73 o 
  11   8   6        5.70       10.20      2.80 o 
 -13   9   6       72.02       79.23      7.84 o 
 -12   9   6       10.74       11.67      4.51 o 
 -11   9   6        6.79        4.85      3.35 o 
 -10   9   6       32.29       36.08      4.96 o 
  -9   9   6       92.95       92.18      8.10 o 
  -8   9   6        5.47       16.12      2.73 o 
  -7   9   6       10.70       12.54      2.59 o 
  -6   9   6       20.50       18.14      2.80 o 
  -5   9   6        0.20        2.80      1.57 o 
  -4   9   6       27.08       32.59      3.20 o 
  -3   9   6        0.04        2.52      1.76 o 
  -2   9   6       30.67       25.97      3.21 o 
  -1   9   6       32.75       40.79      3.76 o 
   0   9   6       26.90       25.53      3.23 o 
   1   9   6       34.73       36.27      3.71 o 
   2   9   6       29.52       33.69      3.72 o 
   3   9   6       26.76       19.04      3.23 o 
   4   9   6       23.53       17.90      3.18 o 
   5   9   6        0.02        2.61      1.98 o 
   6   9   6        0.98        2.86      2.03 o 
   7   9   6        6.99       11.24      2.91 o 
   8   9   6        2.15        1.33      2.16 o 
   9   9   6        0.63        2.68      2.94 o 
  10   9   6       19.19       25.41      4.44 o 
 -13  10   6        1.15        3.49      3.41 o 
 -12  10   6        1.01        3.10      2.94 o 
 -11  10   6       44.01       42.76      7.27 o 
 -10  10   6      117.21      127.13      7.56 o 
  -9  10   6      245.21      209.73     16.67 o 
  -8  10   6       53.56       59.23      4.60 o 
  -7  10   6        0.09        0.32      1.61 o 
  -6  10   6       18.24       14.09      2.55 o 
  -5  10   6      302.52      275.11      7.69 o 
  -4  10   6      217.49      209.84      8.86 o 
  -3  10   6      434.81      388.81     10.00 o 
  -2  10   6      373.53      326.54      9.11 o 
  -1  10   6      144.84      118.52      5.70 o 
   0  10   6      188.00      162.05      7.45 o 
   1  10   6      240.98      237.07      7.99 o 
   2  10   6        2.08        0.05      2.49 o 
   3  10   6        8.46       12.27      2.71 o 
   4  10   6       17.72       10.26      2.74 o 
   5  10   6       37.16       34.63      5.51 o 
   6  10   6        6.90        8.48      2.58 o 
   7  10   6       10.74       15.77      3.88 o 
   8  10   6        0.60        5.74      2.23 o 
   9  10   6        0.43        1.35      3.29 o 
  10  10   6        5.40        8.05      3.64 o 
 -12  11   6       23.38       25.77      4.58 o 
 -11  11   6        0.41        4.57      3.02 o 
 -10  11   6      103.11      102.97      7.11 o 
  -9  11   6        0.12        1.54      2.42 o 
  -8  11   6       35.62       44.04      5.45 o 
  -7  11   6        3.42        7.55      2.21 o 
  -6  11   6      254.21      233.56      7.55 o 
  -5  11   6      191.58      181.00      6.62 o 
  -4  11   6        0.88       -1.00      1.57 o 
  -3  11   6      509.13      433.13     19.72 o 
  -2  11   6      204.63      192.89     11.91 o 
  -1  11   6       40.03       39.70      4.28 o 
   0  11   6       42.28       41.16      4.34 o 
   1  11   6      226.62      188.73     12.70 o 
   2  11   6        4.80        5.42      2.52 o 
   3  11   6       30.08       23.15      3.67 o 
   4  11   6       43.40       37.99      4.57 o 
   5  11   6        3.85        4.14      2.29 o 
   6  11   6        3.04        6.64      2.98 o 
   7  11   6        0.00        2.98      2.58 o 
   8  11   6        0.51       -1.89      2.53 o 
   9  11   6        0.00        2.15      4.42 o 
 -11  12   6       10.40        9.49      3.27 o 
 -10  12   6        6.96       13.65      3.54 o 
  -9  12   6      150.93      137.59      7.80 o 
  -8  12   6       37.64       52.54      5.79 o 
  -7  12   6       15.04       18.34      3.04 o 
  -6  12   6        1.02        5.37      2.07 o 
  -5  12   6       61.47       63.40      4.82 o 
  -4  12   6       63.56       64.87      5.49 o 
  -3  12   6      671.92      588.94     13.30 o 
  -2  12   6        1.85        2.07      2.10 o 
  -1  12   6      102.13       85.90      5.49 o 
   0  12   6      161.63      160.51      7.15 o 
   1  12   6      387.27      381.71     13.79 o 
   2  12   6       11.91        7.34      5.05 o 
   3  12   6       22.06       22.39      4.73 o 
   4  12   6       16.26       16.60      5.30 o 
   5  12   6      100.75      113.03      8.52 o 
   6  12   6        0.77        9.30      3.29 o 
   7  12   6       69.47       84.59      8.38 o 
   8  12   6       13.31       17.42      4.68 o 
   9  12   6        0.00        3.77      3.46 o 
 -11  13   6        3.56       11.12      3.80 o 
 -10  13   6        6.53       12.75      3.49 o 
  -9  13   6       29.62       39.34      5.49 o 
  -8  13   6        1.93        0.02      2.55 o 
  -7  13   6       19.17       27.37      4.39 o 
  -6  13   6        1.32        5.46      2.32 o 
  -5  13   6        0.19        4.77      2.36 o 
  -4  13   6       18.97       24.92      9.85 o 
  -3  13   6      119.75       93.19      7.41 o 
  -2  13   6       87.20       73.21      7.04 o 
  -1  13   6       70.40       77.46      7.12 o 
   0  13   6        0.62        1.60      2.94 o 
   1  13   6       35.84       32.21      5.62 o 
   2  13   6        0.54        6.48      3.21 o 
   3  13   6        0.08        4.53      4.86 o 
   4  13   6       28.40       39.90      6.57 o 
   5  13   6        1.38        4.74      7.13 o 
   6  13   6       23.42       48.13      7.45 o 
   7  13   6        0.03        1.03      2.73 o 
   8  13   6       19.15       39.35     10.61 o 
 -10  14   6        5.58       14.11      4.49 o 
  -9  14   6       20.79       26.09      5.18 o 
  -8  14   6       35.07       39.41      6.34 o 
  -7  14   6       29.88       27.65      5.81 o 
  -6  14   6        9.65       11.33      2.93 o 
  -5  14   6        0.67        4.84      2.38 o 
  -4  14   6       28.33       31.04      5.52 o 
  -3  14   6        0.36        2.38      3.06 o 
  -2  14   6       64.59       55.30      7.09 o 
  -1  14   6        6.90       12.09      4.04 o 
   0  14   6       32.98       29.11      5.28 o 
   1  14   6        1.22        2.79      4.92 o 
   2  14   6       46.70       50.14      7.10 o 
   3  14   6       12.86       21.30      6.76 o 
   4  14   6       37.81       50.09      7.18 o 
   5  14   6       47.98       55.61     11.24 o 
   6  14   6        3.76       15.21      4.45 o 
   7  14   6       19.26       24.55      5.88 o 
  -9  15   6        0.45        7.90      3.97 o 
  -8  15   6       69.70       73.61      8.97 o 
  -7  15   6       22.31       25.94      5.66 o 
  -6  15   6        1.37        7.61      2.75 o 
  -5  15   6       20.32       27.27      5.18 o 
  -4  15   6        0.03        1.91      3.03 o 
  -3  15   6        2.15        7.57      3.36 o 
  -2  15   6       64.26       64.59      7.77 o 
  -1  15   6        0.04        3.22      3.22 o 
   0  15   6       41.91       41.70      8.78 o 
   1  15   6       84.16       86.74      8.18 o 
   2  15   6       20.23       19.33      7.51 o 
   3  15   6        0.02        4.06      4.99 o 
   4  15   6        1.84        2.19      3.46 o 
   5  15   6        2.42        4.48      6.25 o 
   6  15   6        7.04       15.63      4.78 o 
  -8  16   6        0.79        6.01      3.93 o 
  -7  16   6        0.72        3.83      3.18 o 
  -6  16   6        3.68       14.46      4.49 o 
  -5  16   6        0.19        5.98      2.58 o 
  -4  16   6        6.76       10.38      4.22 o 
  -3  16   6        5.18        7.22      4.23 o 
  -2  16   6       16.00       15.41      4.61 o 
  -1  16   6       14.52       23.72      4.93 o 
   0  16   6       10.41       14.63      4.36 o 
   1  16   6        6.31       10.03      3.54 o 
   2  16   6        0.90        3.72      3.48 o 
   3  16   6        1.91        8.14      3.66 o 
   4  16   6        3.82        4.67      3.73 o 
   5  16   6        0.87       12.19      4.61 o 
  -6  17   6        3.12        2.04      3.66 o 
  -5  17   6        1.09        3.72      2.93 o 
  -4  17   6       22.47       36.67      6.33 o 
  -3  17   6        4.18        8.12      3.79 o 
  -2  17   6       28.02       32.30      5.91 o 
  -1  17   6        6.11        8.65      4.02 o 
   0  17   6        1.57       10.30      4.09 o 
   1  17   6        0.88        6.33      3.85 o 
   2  17   6       48.05       65.22      9.19 o 
   3  17   6        0.03        5.89      9.22 o 
  -4  18   6        0.79        8.82      4.24 o 
  -3  18   6        1.17        7.44      3.92 o 
  -2  18   6        2.09        9.06      3.93 o 
  -1  18   6        0.62        1.26      3.33 o 
   0  18   6        0.59        4.22      6.57 o 
   1  18   6       31.75       42.89      7.42 o 
 -15   0   7       53.19       46.76      7.53 o 
 -13   0   7       36.28       47.99      6.92 o 
 -11   0   7      100.13       85.64      7.37 o 
  -9   0   7      631.01      590.00     30.83 o 
  -7   0   7      453.53      475.52     34.38 o 
  -5   0   7      665.37      718.76     30.07 o 
  -3   0   7     1611.17     1927.16     21.77 o 
  -1   0   7     3366.07     3897.59    176.71 o 
   1   0   7      623.66      744.43     43.80 o 
   3   0   7     1123.01     1232.83     70.27 o 
   5   0   7      137.07      124.60      6.88 o 
   7   0   7      122.06      110.68      7.49 o 
   9   0   7        1.03        0.25      2.09 o 
  11   0   7        0.01        5.20      2.99 o 
 -15   1   7        4.63        3.53      2.70 o 
 -14   1   7       74.37       86.14      6.54 o 
 -13   1   7        4.74       10.71      2.83 o 
 -12   1   7       79.59       74.99      5.62 o 
 -11   1   7        8.64        8.95      2.43 o 
 -10   1   7      943.07      867.84     30.15 o 
  -9   1   7        1.30        1.99      1.59 o 
  -8   1   7        2.22        3.60      1.25 o 
  -7   1   7       55.90       51.27      2.58 o 
  -6   1   7       21.08       22.97      1.85 o 
  -5   1   7      421.59      444.73     12.37 o 
  -4   1   7     5493.30     5963.39    221.46 o 
  -3   1   7      651.03      726.85     15.36 o 
  -2   1   7        0.47        4.96      1.32 o 
  -1   1   7     1236.99     1332.52     25.89 o 
   0   1   7       24.20       38.59      1.47 o 
   1   1   7      250.53      225.23      7.45 o 
   2   1   7      804.09      933.29     35.43 o 
   3   1   7      245.60      224.23      8.09 o 
   4   1   7       36.23       36.55      2.28 o 
   5   1   7        2.92        2.58      1.68 o 
   6   1   7       29.50       31.98      3.26 o 
   7   1   7        8.08        9.83      2.32 o 
   8   1   7       18.42       26.39      3.45 o 
   9   1   7        0.34        3.46      1.60 o 
  10   1   7       35.73       53.62      5.20 o 
  11   1   7        6.96       11.82      2.82 o 
  12   1   7       20.22       27.16      5.77 o 
 -15   2   7       15.31       16.60      3.55 o 
 -14   2   7        0.66        6.86      2.58 o 
 -13   2   7       19.90       24.91      3.71 o 
 -12   2   7       98.46      101.15      5.70 o 
 -11   2   7      249.18      211.62      7.48 o 
 -10   2   7        0.20        2.98      1.63 o 
  -9   2   7       49.09       47.56      3.47 o 
  -8   2   7      418.68      399.06     18.33 o 
  -7   2   7        4.13        8.95      1.60 o 
  -6   2   7      208.74      203.74      9.70 o 
  -5   2   7       59.57       54.09      2.21 o 
  -4   2   7     3339.22     3543.76    101.83 o 
  -3   2   7      659.53      867.81     11.03 o 
  -2   2   7       56.75       40.63      1.90 o 
  -1   2   7      332.76      413.14      5.13 o 
   0   2   7       78.70       73.12      3.82 o 
   1   2   7       64.15       65.12      2.38 o 
   2   2   7       26.99       30.77      1.66 o 
   3   2   7       19.02       12.76      1.34 o 
   4   2   7      124.61      115.28      5.08 o 
   5   2   7      221.66      205.95      5.54 o 
   6   2   7       40.28       47.28      3.94 o 
   7   2   7      183.49      181.35      6.73 o 
   8   2   7       29.11       32.94      3.84 o 
   9   2   7       49.14       60.00      5.20 o 
  10   2   7        4.76        8.19      2.55 o 
  11   2   7        0.84        4.42      2.18 o 
 -15   3   7        2.32       11.47      3.89 o 
 -14   3   7       21.56       25.18      3.93 o 
 -13   3   7       15.42       17.68      3.17 o 
 -12   3   7       18.97       15.44      2.94 o 
 -11   3   7       15.24       17.90      2.66 o 
 -10   3   7        0.86        0.01      1.40 o 
  -9   3   7       33.97       43.05      3.39 o 
  -8   3   7        4.58        4.29      1.83 o 
  -7   3   7        7.38        6.64      1.52 o 
  -6   3   7        1.33        4.64      1.33 o 
  -5   3   7      495.40      634.84     25.89 o 
  -4   3   7      366.70      381.78     10.01 o 
  -3   3   7      965.12     1042.97     16.70 o 
  -2   3   7       45.85       52.11      2.48 o 
  -1   3   7       47.39       50.62      2.34 o 
   0   3   7        0.74        3.70      0.72 o 
   1   3   7      514.52      498.47     14.93 o 
   2   3   7     1381.68     1562.77     56.52 o 
   3   3   7        7.70        9.40      1.57 o 
   4   3   7        0.09        1.21      1.00 o 
   5   3   7      121.22      114.21      6.89 o 
   6   3   7       15.84       18.85      2.46 o 
   7   3   7       19.84       23.64      3.14 o 
   8   3   7        0.07        1.07      1.46 o 
   9   3   7        9.36       12.27      2.39 o 
  10   3   7       29.33       45.65      5.65 o 
  11   3   7        0.07        2.45      1.99 o 
 -14   4   7        1.48        2.35      2.27 o 
 -13   4   7       11.34       17.27      3.28 o 
 -12   4   7       32.17       36.55      4.19 o 
 -11   4   7       17.73       18.51      5.05 o 
 -10   4   7       30.30       22.86      3.21 o 
  -9   4   7        2.99        1.49      1.95 o 
  -8   4   7       45.86       44.25      3.13 o 
  -7   4   7      296.11      283.59     11.73 o 
  -6   4   7      496.47      489.58     24.48 o 
  -5   4   7      275.70      301.28     12.52 o 
  -4   4   7        8.93        9.83      1.15 o 
  -3   4   7     1504.29     1696.60     36.78 o 
  -2   4   7      774.19      733.52     21.34 o 
  -1   4   7       88.20       86.57      7.78 o 
   0   4   7      121.70      112.47      3.43 o 
   1   4   7      578.81      540.89     21.32 o 
   2   4   7      252.86      246.55      9.77 o 
   3   4   7       51.28       44.17      2.85 o 
   4   4   7       17.84       14.72      2.05 o 
   5   4   7      127.29      123.92      4.92 o 
   6   4   7       11.68        9.54      1.90 o 
   7   4   7        1.14        7.37      2.73 o 
   8   4   7       13.13       18.47      2.98 o 
   9   4   7       22.08       21.16      3.21 o 
  10   4   7       22.74       25.72      3.73 o 
  11   4   7       35.67       57.74      5.82 o 
 -14   5   7       60.37       59.33      7.88 o 
 -13   5   7       38.75       45.78      5.83 o 
 -12   5   7       17.28       23.57      4.21 o 
 -11   5   7       59.09       55.53      4.89 o 
 -10   5   7        6.29       10.99      2.05 o 
  -9   5   7       29.67       44.26      3.83 o 
  -8   5   7      635.45      607.48     25.13 o 
  -7   5   7      306.25      246.72      7.74 o 
  -6   5   7       86.92       91.10      3.44 o 
  -5   5   7       14.14       12.38      1.35 o 
  -4   5   7      138.78      128.17      3.58 o 
  -3   5   7       89.02       89.91      4.34 o 
  -2   5   7      324.84      341.69      5.31 o 
  -1   5   7        3.32        2.39      0.84 o 
   0   5   7        3.27        7.75      1.29 o 
   1   5   7      207.69      195.00      9.44 o 
   2   5   7      108.81      117.27      7.44 o 
   3   5   7       11.77       17.04      2.70 o 
   4   5   7      191.08      172.49     12.92 o 
   5   5   7       29.76       34.88      3.33 o 
   6   5   7       10.89       11.92      2.06 o 
   7   5   7       17.97       19.12      3.52 o 
   8   5   7        0.03        3.96      1.73 o 
   9   5   7        0.01        2.74      1.63 o 
  10   5   7       16.91       20.36      3.25 o 
  11   5   7        0.03        5.34      2.51 o 
 -14   6   7        0.81        3.03      3.21 o 
 -13   6   7       33.75       43.08      5.71 o 
 -12   6   7       46.58       41.02      5.36 o 
 -11   6   7       81.86       86.72      6.99 o 
 -10   6   7      100.62       98.28      5.59 o 
  -9   6   7      184.61      167.15     11.63 o 
  -8   6   7      134.95      131.03      6.18 o 
  -7   6   7       56.76       55.32      3.69 o 
  -6   6   7      168.59      175.02     11.65 o 
  -5   6   7       14.59       14.05      1.65 o 
  -4   6   7      133.75      112.17      3.36 o 
  -3   6   7       76.47       65.01      2.53 o 
  -2   6   7      151.94      161.18      3.81 o 
  -1   6   7      452.43      508.76     16.93 o 
   0   6   7      223.47      234.54     13.41 o 
   1   6   7       37.59       38.58      3.37 o 
   2   6   7      250.95      228.82     13.45 o 
   3   6   7      108.56      108.40      8.15 o 
   4   6   7       11.69       18.30      2.44 o 
   5   6   7       25.80       22.10      2.83 o 
   6   6   7        0.03        2.51      1.58 o 
   7   6   7       12.56       11.65      2.46 o 
   8   6   7       23.19       23.50      3.29 o 
   9   6   7        3.66        6.69      2.15 o 
  10   6   7        0.20        4.47      2.07 o 
  11   6   7        6.78        9.99      2.96 o 
 -14   7   7       65.39       68.65      9.79 o 
 -13   7   7       41.03       56.37      6.57 o 
 -12   7   7        0.04        2.26      2.62 o 
 -11   7   7        1.23        0.93      2.40 o 
 -10   7   7      124.01      111.55      6.62 o 
  -9   7   7       16.09       16.61      2.88 o 
  -8   7   7       74.19       77.94      4.61 o 
  -7   7   7      168.89      145.86      6.47 o 
  -6   7   7      111.50      114.92      4.72 o 
  -5   7   7      193.52      180.74      8.86 o 
  -4   7   7      144.85      137.03      4.75 o 
  -3   7   7        0.12        0.56      1.14 o 
  -2   7   7       47.34       56.31      3.24 o 
  -1   7   7      296.87      315.59     12.36 o 
   0   7   7       61.43       83.33      7.59 o 
   1   7   7        9.20        9.64      1.58 o 
   2   7   7       26.29       25.29      2.52 o 
   3   7   7      156.46      139.67      8.22 o 
   4   7   7        1.05        0.92      1.52 o 
   5   7   7       44.05       38.12      3.63 o 
   6   7   7      101.34      101.05      5.09 o 
   7   7   7       60.67       65.43      4.88 o 
   8   7   7        1.46        1.76      1.64 o 
   9   7   7        1.52        2.70      1.97 o 
  10   7   7        0.48        2.46      1.82 o 
 -13   8   7        0.36        5.26      3.24 o 
 -12   8   7       95.30       83.57      6.92 o 
 -11   8   7       21.03       19.28      3.83 o 
 -10   8   7        7.09        4.81      2.91 o 
  -9   8   7        2.06        5.14      2.05 o 
  -8   8   7      453.12      418.96     28.25 o 
  -7   8   7       63.71       65.78      4.20 o 
  -6   8   7       54.99       55.26      4.03 o 
  -5   8   7        8.90       11.76      2.18 o 
  -4   8   7      386.44      384.66     13.91 o 
  -3   8   7      273.47      271.68      8.43 o 
  -2   8   7        0.21        4.77      2.15 o 
  -1   8   7        0.03        2.45      1.38 o 
   0   8   7      236.12      255.58      8.66 o 
   1   8   7      139.67      136.71      9.43 o 
   2   8   7      396.60      364.09     33.74 o 
   3   8   7       89.80       85.75     10.06 o 
   4   8   7        0.04        3.14      1.51 o 
   5   8   7        0.68        3.01      1.56 o 
   6   8   7      221.45      213.54      9.27 o 
   7   8   7       77.13       78.06      5.10 o 
   8   8   7        9.17       10.26      2.37 o 
   9   8   7        2.61        6.77      2.44 o 
  10   8   7        0.30        5.42      2.29 o 
 -13   9   7        5.03        6.37      5.49 o 
 -12   9   7        0.06        5.75      2.94 o 
 -11   9   7      103.08      103.17      7.21 o 
 -10   9   7       78.36       81.14      8.70 o 
  -9   9   7      257.50      228.82     15.13 o 
  -8   9   7        0.18        3.82      1.92 o 
  -7   9   7      170.55      167.09      6.34 o 
  -6   9   7      195.08      181.31      6.34 o 
  -5   9   7      601.12      596.74     21.42 o 
  -4   9   7      159.24      169.24      8.37 o 
  -3   9   7      570.48      572.60     14.53 o 
  -2   9   7       15.31       18.29      2.86 o 
  -1   9   7        0.23        1.42      2.03 o 
   0   9   7        5.53        1.75      2.12 o 
   1   9   7       87.91       83.92      7.93 o 
   2   9   7      290.95      244.22     19.56 o 
   3   9   7        8.03        8.48      2.41 o 
   4   9   7       15.44       14.94      2.96 o 
   5   9   7        0.01        2.22      1.98 o 
   6   9   7        8.38        6.23      3.03 o 
   7   9   7       20.86       24.36      3.97 o 
   8   9   7        0.03        3.98      2.20 o 
   9   9   7       22.66       40.49      5.38 o 
  10   9   7        0.02        2.22      3.70 o 
 -12  10   7       55.18       70.59      6.35 o 
 -11  10   7       29.92       28.56      4.68 o 
 -10  10   7        3.58        5.94      2.87 o 
  -9  10   7       66.63       69.69      5.87 o 
  -8  10   7      607.28      580.21     30.89 o 
  -7  10   7       75.82       84.52      4.99 o 
  -6  10   7      303.54      282.23      8.13 o 
  -5  10   7       54.76       41.64      3.89 o 
  -4  10   7       19.07       13.26      2.61 o 
  -3  10   7       24.72       22.42      3.05 o 
  -2  10   7     1249.16     1148.71     47.52 o 
  -1  10   7        8.05       13.31      2.85 o 
   0  10   7       17.77       18.50      3.08 o 
   1  10   7       55.65       57.61      6.88 o 
   2  10   7       32.43       41.64      5.56 o 
   3  10   7      102.42       92.59      9.35 o 
   4  10   7       96.65       89.34      7.01 o 
   5  10   7        9.49       13.00      3.08 o 
   6  10   7       25.55       29.76      4.34 o 
   7  10   7       37.30       47.37      5.62 o 
   8  10   7       31.07       38.20      5.29 o 
   9  10   7        2.92        5.17      2.39 o 
 -12  11   7        1.12        6.59      3.88 o 
 -11  11   7        0.46        0.06      3.47 o 
 -10  11   7       24.31       27.49      4.58 o 
  -9  11   7      120.65      119.44      7.08 o 
  -8  11   7       28.47       39.02      4.28 o 
  -7  11   7       29.72       35.55      4.05 o 
  -6  11   7        0.53        3.48      1.93 o 
  -5  11   7       39.13       44.12      4.14 o 
  -4  11   7       52.38       44.81      4.10 o 
  -3  11   7      416.67      363.05     10.28 o 
  -2  11   7       87.74       86.35      5.50 o 
  -1  11   7      182.67      169.55      7.64 o 
   0  11   7       26.89       27.49      3.95 o 
   1  11   7      299.04      268.16     13.86 o 
   2  11   7       36.29       38.50      4.65 o 
   3  11   7      165.45      134.40      9.71 o 
   4  11   7       15.33       20.50      3.62 o 
   5  11   7        6.78        6.57      2.50 o 
   6  11   7        6.58        6.95      2.54 o 
   7  11   7       46.72       52.84      7.40 o 
   8  11   7       10.92       13.71      3.97 o 
   9  11   7        0.01        6.45      3.46 o 
 -11  12   7        0.51        6.35      2.94 o 
 -10  12   7       12.76       12.90      3.44 o 
  -9  12   7       96.44       94.56      6.65 o 
  -8  12   7        6.78       11.57      3.41 o 
  -7  12   7       95.12       93.56      5.39 o 
  -6  12   7       11.69       16.13      2.78 o 
  -5  12   7      145.97      143.49      6.85 o 
  -4  12   7       12.20       23.84      3.30 o 
  -3  12   7      254.90      224.22      8.54 o 
  -2  12   7       41.27       45.01      4.87 o 
  -1  12   7       45.22       30.67      4.16 o 
   0  12   7       12.32       14.70      3.20 o 
   1  12   7      162.24      149.61      8.33 o 
   2  12   7        6.35        9.80      2.92 o 
   3  12   7       65.95       64.18      9.53 o 
   4  12   7       48.93       49.88      6.83 o 
   5  12   7       16.75       12.75      4.67 o 
   6  12   7        4.87        5.82      4.23 o 
   7  12   7        0.00        7.04      3.34 o 
   8  12   7       21.64       36.38      6.34 o 
 -11  13   7        0.49        1.94      3.73 o 
 -10  13   7        0.51        5.39      2.64 o 
  -9  13   7        0.05        8.58      3.04 o 
  -8  13   7       29.91       31.55      4.63 o 
  -7  13   7       80.56       91.60      5.28 o 
  -6  13   7       65.86       71.21      5.14 o 
  -5  13   7        2.38        2.95      1.92 o 
  -4  13   7       65.04       59.96      4.86 o 
  -3  13   7       14.49       15.79      4.09 o 
  -2  13   7       68.63       69.75      7.40 o 
  -1  13   7      146.61      134.67      8.73 o 
   0  13   7      113.39      124.88      8.53 o 
   1  13   7        4.48       14.50      4.01 o 
   2  13   7       75.15       62.98     13.64 o 
   3  13   7       26.03       24.88      8.27 o 
   4  13   7        7.13       12.09      4.92 o 
   5  13   7        2.21        9.41      3.84 o 
   6  13   7        4.10        4.78      3.09 o 
   7  13   7       25.46       31.56      5.93 o 
 -10  14   7        0.02       14.77      6.69 o 
  -9  14   7       11.89       14.65      3.61 o 
  -8  14   7        6.24        6.82      3.03 o 
  -7  14   7       50.94       51.15      7.18 o 
  -6  14   7        2.64        6.70      2.40 o 
  -5  14   7        3.29        7.77      3.47 o 
  -4  14   7       10.92       19.06      3.62 o 
  -3  14   7       22.75       21.98      4.86 o 
  -2  14   7        2.26        7.38      4.67 o 
  -1  14   7       84.34       80.32      7.46 o 
   0  14   7        0.26        2.10      4.10 o 
   1  14   7       12.93       21.58      5.08 o 
   2  14   7       18.40       22.49      5.00 o 
   3  14   7       11.31        7.99      3.79 o 
   4  14   7        0.02       -0.90      3.09 o 
   5  14   7        0.25        5.47      3.12 o 
   6  14   7        7.06        9.71      3.54 o 
   7  14   7        2.82       16.16      6.69 o 
  -9  15   7        4.00       11.62      5.81 o 
  -8  15   7        9.49        9.89      3.77 o 
  -7  15   7        0.33        6.79      3.98 o 
  -6  15   7        1.15        5.59      2.33 o 
  -5  15   7        0.61        1.97      2.15 o 
  -4  15   7        0.44        3.79      2.71 o 
  -3  15   7        0.69        3.54      3.85 o 
  -2  15   7        0.58        8.18      3.15 o 
  -1  15   7        2.39        1.22      2.69 o 
   0  15   7        3.26        0.90      2.61 o 
   1  15   7        2.60        2.20      2.80 o 
   2  15   7        3.88        3.79      5.24 o 
   3  15   7        8.16        8.00      3.27 o 
   4  15   7        0.06        6.85      3.36 o 
   5  15   7        3.41        4.17      4.61 o 
  -7  16   7        0.43        4.22      6.57 o 
  -6  16   7        2.22        4.05      3.93 o 
  -5  16   7        3.19        5.91      2.60 o 
  -4  16   7       43.75       45.66      5.68 o 
  -3  16   7       16.35       22.60      5.21 o 
  -2  16   7        1.20        6.97      3.65 o 
  -1  16   7        5.16       13.08      4.23 o 
   0  16   7       35.34       38.67     11.49 o 
   1  16   7        6.57       10.29      8.65 o 
   2  16   7        0.05        0.29      2.84 o 
   3  16   7        5.89       10.26      4.86 o 
   4  16   7        1.44        6.74      3.79 o 
  -6  17   7        1.90        5.03      4.15 o 
  -5  17   7        4.81        8.10      3.02 o 
  -4  17   7        5.06       12.29      3.61 o 
  -3  17   7        5.00        1.85      3.20 o 
  -2  17   7        0.72        7.16      5.30 o 
  -1  17   7        5.57        8.77      3.84 o 
   0  17   7        1.63        6.27      3.41 o 
   1  17   7       31.75       31.78      5.91 o 
   2  17   7       12.99       18.03      5.13 o 
  -2  18   7        2.15        7.21      4.16 o 
 -14   0   8      184.49      157.32     15.66 o 
 -12   0   8      312.82      279.80     18.81 o 
 -10   0   8     1093.96      973.45     35.04 o 
  -8   0   8      113.54      101.36      9.96 o 
  -6   0   8       20.89       24.34      2.81 o 
  -4   0   8       96.98       97.84      8.02 o 
  -2   0   8     2375.92     2747.43     60.42 o 
   0   0   8       15.67       21.13      2.27 o 
   2   0   8       42.40       36.30      2.50 o 
   4   0   8      204.30      165.16      6.52 o 
   6   0   8       23.63       25.42      4.43 o 
   8   0   8       55.99       47.90      6.94 o 
  10   0   8       26.46       36.63      6.29 o 
 -15   1   8       28.56       27.92      6.25 o 
 -14   1   8        3.13        6.46      4.13 o 
 -13   1   8       13.26       26.02      8.21 o 
 -12   1   8      119.81      116.90      9.11 o 
 -11   1   8      191.62      171.63      6.77 o 
 -10   1   8      145.41      121.57      4.98 o 
  -9   1   8     2362.50     2191.91     74.58 o 
  -8   1   8       32.71       36.50      2.65 o 
  -7   1   8      110.46      102.92      3.41 o 
  -6   1   8      705.62      683.04     23.11 o 
  -5   1   8      318.44      296.30     10.52 o 
  -4   1   8      134.64      135.06      5.35 o 
  -3   1   8     1995.03     2357.24     45.23 o 
  -2   1   8     1673.68     2028.52     41.77 o 
  -1   1   8      582.06      544.19      8.85 o 
   0   1   8        4.25        3.86      0.65 o 
   1   1   8      182.94      168.56      6.42 o 
   2   1   8      790.21      760.80     25.64 o 
   3   1   8      316.75      334.18     12.81 o 
   4   1   8      132.95      113.89      4.04 o 
   5   1   8       35.47       38.17      3.04 o 
   6   1   8        4.02        6.42      1.88 o 
   7   1   8       49.45       61.82      4.72 o 
   8   1   8        4.93        9.30      2.23 o 
   9   1   8       33.18       47.10      4.75 o 
  10   1   8       17.74       24.52      4.13 o 
  11   1   8        1.60        0.87      2.07 o 
 -15   2   8       28.18       46.42      7.53 o 
 -14   2   8      134.20      129.76     10.20 o 
 -13   2   8       33.22       40.46      6.85 o 
 -12   2   8        1.89        4.80      3.67 o 
 -11   2   8       11.18       17.24      2.97 o 
 -10   2   8      204.83      184.13      9.79 o 
  -9   2   8     1421.29     1262.73     40.84 o 
  -8   2   8        2.84        4.47      1.51 o 
  -7   2   8       44.56       39.19      2.44 o 
  -6   2   8      586.35      601.20     16.75 o 
  -5   2   8      959.64      957.06     26.92 o 
  -4   2   8        0.27        1.95      0.95 o 
  -3   2   8      380.85      464.24     10.34 o 
  -2   2   8     1471.32     1711.52     27.62 o 
  -1   2   8     1347.28     1452.87     17.41 o 
   0   2   8        0.34        0.22      0.49 o 
   1   2   8      832.11      831.17     21.94 o 
   2   2   8       30.51       35.83      1.92 o 
   3   2   8       48.56       45.63      2.52 o 
   4   2   8       53.60       52.34      2.62 o 
   5   2   8      209.69      188.32      5.52 o 
   6   2   8        6.95        6.19      1.76 o 
   7   2   8       22.97       23.28      3.14 o 
   8   2   8      112.06      114.61      5.79 o 
   9   2   8        7.91       10.24      2.51 o 
  10   2   8       20.77       32.66      4.22 o 
  11   2   8        5.78       11.01      2.81 o 
 -14   3   8        0.47        5.39      4.03 o 
 -13   3   8        2.10        2.09      4.73 o 
 -12   3   8       49.51       51.90      7.44 o 
 -11   3   8      158.61      152.87      7.16 o 
 -10   3   8        0.73        3.68      1.64 o 
  -9   3   8      514.88      496.38     17.36 o 
  -8   3   8       62.53       59.09      4.14 o 
  -7   3   8      126.74      106.84      4.82 o 
  -6   3   8       36.88       38.39      2.41 o 
  -5   3   8      211.18      221.07      5.09 o 
  -4   3   8      214.13      196.48      4.97 o 
  -3   3   8     1128.10     1362.15     37.59 o 
  -2   3   8      395.80      447.29     15.00 o 
  -1   3   8      432.71      485.07      9.65 o 
   0   3   8        9.29        9.41      1.03 o 
   1   3   8        7.84        6.40      0.98 o 
   2   3   8      177.48      180.95      7.00 o 
   3   3   8       19.16       23.42      2.14 o 
   4   3   8        7.83        5.98      1.29 o 
   5   3   8      115.53      115.05      4.36 o 
   6   3   8       73.25       69.25      3.85 o 
   7   3   8        7.23       13.71      2.44 o 
   8   3   8        0.96        3.05      1.99 o 
   9   3   8       30.72       39.98      4.44 o 
  10   3   8       18.44       26.86      4.16 o 
  11   3   8        0.73        4.83      2.16 o 
 -14   4   8        0.02       10.48      6.69 o 
 -13   4   8       18.11       23.10      5.46 o 
 -12   4   8        2.49        5.00      2.62 o 
 -11   4   8      171.54      168.89     10.41 o 
 -10   4   8      223.20      203.31      8.99 o 
  -9   4   8      126.05      131.80      7.19 o 
  -8   4   8      117.89      107.17      4.81 o 
  -7   4   8      114.54      116.08      5.22 o 
  -6   4   8       27.05       23.79      2.34 o 
  -5   4   8       18.92       23.80      1.96 o 
  -4   4   8       55.31       73.96      2.39 o 
  -3   4   8      221.02      234.57      5.33 o 
  -2   4   8     2801.87     3008.50     74.91 o 
  -1   4   8      784.60      804.90     21.98 o 
   0   4   8      127.48      120.73      5.09 o 
   1   4   8      101.05       99.59      5.48 o 
   2   4   8      562.18      564.50     19.97 o 
   3   4   8      144.21      130.51      4.60 o 
   4   4   8       90.07       82.99      3.97 o 
   5   4   8      122.44      115.73      4.47 o 
   6   4   8       49.91       52.48      3.80 o 
   7   4   8       26.56       23.60      3.25 o 
   8   4   8       12.56       12.67      2.68 o 
   9   4   8        0.21        0.38      1.68 o 
  10   4   8        1.28        7.02      2.23 o 
  11   4   8        4.39        8.06      2.54 o 
 -14   5   8        3.44        8.08      6.19 o 
 -13   5   8       55.73       56.57     12.25 o 
 -12   5   8       60.46       79.84      7.71 o 
 -11   5   8       12.36        9.72      3.97 o 
 -10   5   8        0.36        0.19      1.70 o 
  -9   5   8      297.74      286.68     13.88 o 
  -8   5   8      324.50      314.73     13.11 o 
  -7   5   8      100.90       83.77      3.64 o 
  -6   5   8        6.66        7.51      1.36 o 
  -5   5   8      338.78      368.57     12.71 o 
  -4   5   8       35.92       47.90      2.11 o 
  -3   5   8       41.90       46.32      2.20 o 
  -2   5   8      358.01      372.34      8.07 o 
  -1   5   8      565.82      572.85     21.30 o 
   0   5   8      280.69      283.83     14.00 o 
   1   5   8        6.51        7.70      1.35 o 
   2   5   8        2.58        3.67      1.31 o 
   3   5   8        0.00        1.03      0.94 o 
   4   5   8        2.97        4.35      1.60 o 
   5   5   8      190.50      179.39      7.43 o 
   6   5   8        1.35        4.79      1.54 o 
   7   5   8       56.26       69.78      5.02 o 
   8   5   8       22.09       22.58      3.40 o 
   9   5   8       24.54       28.09      3.73 o 
  10   5   8       17.12       25.24      3.73 o 
 -14   6   8       31.26       31.31      9.72 o 
 -13   6   8       45.51       43.94     11.11 o 
 -12   6   8        1.74        7.25      4.02 o 
 -11   6   8        1.41        1.44      3.15 o 
 -10   6   8      313.11      321.79     13.20 o 
  -9   6   8        0.01        0.86      1.80 o 
  -8   6   8       26.26       24.93      3.64 o 
  -7   6   8       33.76       33.21      3.39 o 
  -6   6   8      111.09      109.74      4.40 o 
  -5   6   8       30.01       29.45      2.71 o 
  -4   6   8       44.30       45.00      2.87 o 
  -3   6   8      117.20      124.01      3.93 o 
  -2   6   8        0.58        0.73      0.80 o 
  -1   6   8      473.48      500.04     19.56 o 
   0   6   8       22.63       33.22      2.27 o 
   1   6   8      303.62      303.34     18.42 o 
   2   6   8      109.85      107.37      6.23 o 
   3   6   8       16.33       16.95      2.23 o 
   4   6   8       39.17       42.42      3.51 o 
   5   6   8      285.85      262.14      8.44 o 
   6   6   8      106.01       96.14      5.85 o 
   7   6   8      165.76      154.48      6.57 o 
   8   6   8        0.53        3.51      1.78 o 
   9   6   8        0.53        1.95      2.21 o 
  10   6   8        5.15        7.54      2.50 o 
 -14   7   8        3.41       -1.77      6.94 o 
 -13   7   8      179.67      169.57     17.93 o 
 -12   7   8        3.91        9.67      3.83 o 
 -11   7   8        2.74        8.98      3.91 o 
 -10   7   8       30.80       36.58      4.69 o 
  -9   7   8        5.25        8.82      2.65 o 
  -8   7   8       70.77       73.64      5.37 o 
  -7   7   8      423.53      410.60     11.88 o 
  -6   7   8       15.31       13.39      2.72 o 
  -5   7   8        0.06        2.76      1.52 o 
  -4   7   8       17.12       16.09      2.26 o 
  -3   7   8        0.56        1.47      1.21 o 
  -2   7   8      180.47      182.68      6.30 o 
  -1   7   8      204.73      194.15      5.93 o 
   0   7   8        1.33        4.16      1.64 o 
   1   7   8       17.48       16.56      3.21 o 
   2   7   8       19.11       21.45      2.51 o 
   3   7   8       62.48       69.45      3.80 o 
   4   7   8      219.86      192.37     10.19 o 
   5   7   8        4.21        5.15      2.16 o 
   6   7   8       16.77       20.81      3.07 o 
   7   7   8       41.99       53.04      4.66 o 
   8   7   8       32.74       34.48      4.11 o 
   9   7   8       19.32       31.02      4.06 o 
  10   7   8        0.02        5.14      2.24 o 
 -13   8   8       21.48       28.41     10.35 o 
 -12   8   8       35.95       42.44      7.18 o 
 -11   8   8        0.33        0.63      2.82 o 
 -10   8   8        4.31        8.12      3.61 o 
  -9   8   8       23.29       26.25      4.32 o 
  -8   8   8       15.54       24.57      3.90 o 
  -7   8   8       38.05       29.69      3.41 o 
  -6   8   8        6.20        6.90      1.91 o 
  -5   8   8       98.73       95.87      4.49 o 
  -4   8   8      416.33      366.69     14.44 o 
  -3   8   8      196.87      172.93      8.97 o 
  -2   8   8       10.99       14.86      2.27 o 
  -1   8   8      527.69      538.48     44.07 o 
   0   8   8       52.40       59.47      6.84 o 
   1   8   8       14.84       16.30      2.81 o 
   2   8   8       13.75       12.10      4.16 o 
   3   8   8       28.78       31.46      3.95 o 
   4   8   8        0.61        4.25      2.02 o 
   5   8   8       31.29       32.91      5.64 o 
   6   8   8       30.40       38.64      4.78 o 
   7   8   8        0.52        0.32      1.65 o 
   8   8   8       15.52       20.46      3.31 o 
   9   8   8        1.87        5.30      2.17 o 
  10   8   8        6.83       14.34      3.05 o 
 -13   9   8        2.99        5.93      7.32 o 
 -12   9   8        0.04        1.04      4.92 o 
 -11   9   8        2.79        6.88      3.76 o 
 -10   9   8        4.22        7.33      5.87 o 
  -9   9   8       15.33       18.52      3.73 o 
  -8   9   8       84.86       82.23      5.81 o 
  -7   9   8      168.27      151.55      7.95 o 
  -6   9   8      446.97      382.02      9.09 o 
  -5   9   8       48.05       48.84      3.78 o 
  -4   9   8        1.54        3.59      1.85 o 
  -3   9   8      251.84      241.17      7.65 o 
  -2   9   8      534.36      515.04     17.94 o 
  -1   9   8        0.94        1.96      1.84 o 
   0   9   8     1013.52     1025.14     43.48 o 
   1   9   8      107.64       94.07     11.85 o 
   2   9   8      229.48      196.87      7.59 o 
   3   9   8        1.05        4.88      2.22 o 
   4   9   8       27.55       26.85      3.95 o 
   5   9   8        0.42        1.86      2.02 o 
   6   9   8       23.38       33.30      5.63 o 
   7   9   8        0.96        5.96      2.42 o 
   8   9   8       64.07       66.77      6.63 o 
   9   9   8        0.52        4.28      2.41 o 
 -12  10   8        3.36        4.92      7.07 o 
 -11  10   8       96.93       86.24      8.65 o 
 -10  10   8       22.42       29.50      8.08 o 
  -9  10   8        0.01        4.15      2.36 o 
  -8  10   8        3.03        2.37      2.37 o 
  -7  10   8       21.70       27.76      4.23 o 
  -6  10   8       54.82       42.21      4.71 o 
  -5  10   8      301.58      246.63      7.50 o 
  -4  10   8      216.58      195.01      7.20 o 
  -3  10   8      154.83      136.57      5.61 o 
  -2  10   8       43.42       37.71      4.17 o 
  -1  10   8       45.02       57.87      4.62 o 
   0  10   8      117.84      123.05      7.13 o 
   1  10   8       25.81       29.62      3.99 o 
   2  10   8        9.31       11.26      2.85 o 
   3  10   8       63.77       65.51      5.61 o 
   4  10   8       28.87       27.57      4.19 o 
   5  10   8       32.10       34.98      4.79 o 
   6  10   8        1.19        3.58      2.45 o 
   7  10   8        2.62        4.10      2.40 o 
   8  10   8        0.32        2.50      5.18 o 
   9  10   8        6.00       15.09      3.49 o 
 -12  11   8        6.61        2.65      5.93 o 
 -11  11   8        1.38        9.57      3.78 o 
 -10  11   8       14.13       19.64      4.90 o 
  -9  11   8       16.89       12.49      4.73 o 
  -8  11   8       34.84       39.72      4.88 o 
  -7  11   8        0.06        2.82      2.33 o 
  -6  11   8      164.44      147.33      7.41 o 
  -5  11   8        4.81       11.05      3.41 o 
  -4  11   8       14.14       15.07      2.64 o 
  -3  11   8        0.66        1.52      2.44 o 
  -2  11   8      186.28      178.59      7.40 o 
  -1  11   8        7.41        8.37      2.61 o 
   0  11   8      448.51      410.44     21.09 o 
   1  11   8      139.97      140.96     10.04 o 
   2  11   8       27.85       28.38      4.10 o 
   3  11   8       75.92       85.68      5.92 o 
   4  11   8       71.50       75.67      5.86 o 
   5  11   8        2.45        8.92      2.72 o 
   6  11   8       72.10       68.49      8.14 o 
   7  11   8        5.56        5.17      2.98 o 
   8  11   8        9.13       11.30      3.79 o 
 -11  12   8       12.43       22.70      5.70 o 
 -10  12   8        2.65        9.41      4.37 o 
  -9  12   8        0.19        6.21      3.71 o 
  -8  12   8       21.99       34.72      4.95 o 
  -7  12   8       30.32       47.30      5.44 o 
  -6  12   8       14.22       18.36      3.55 o 
  -5  12   8       17.21       12.82      4.60 o 
  -4  12   8       37.99       41.11      4.19 o 
  -3  12   8        2.74        3.55      2.03 o 
  -2  12   8      166.26      164.96     10.35 o 
  -1  12   8        0.98        4.06      2.42 o 
   0  12   8       84.45       84.97      7.05 o 
   1  12   8        0.02        6.75      2.49 o 
   2  12   8       39.26       35.23      4.58 o 
   3  12   8       11.97       13.25      3.07 o 
   4  12   8      142.64      153.39     18.81 o 
   5  12   8        2.90        5.66      2.99 o 
   6  12   8       35.44       34.20      6.08 o 
   7  12   8        0.54        4.69      3.15 o 
 -10  13   8        0.60        9.06      5.30 o 
  -9  13   8        1.65        3.98      5.74 o 
  -8  13   8       40.89       49.12      7.36 o 
  -7  13   8        1.81        5.19      2.58 o 
  -6  13   8        0.04        5.21      2.45 o 
  -5  13   8       24.98       25.76      4.06 o 
  -4  13   8       11.93       21.16      3.70 o 
  -3  13   8        0.31        1.14      1.75 o 
  -2  13   8        1.16        3.77      2.27 o 
  -1  13   8       22.77       16.48      5.81 o 
   0  13   8       64.67       58.89      6.95 o 
   1  13   8      117.71      108.37      7.99 o 
   2  13   8        4.36        9.14      3.00 o 
   3  13   8      104.65      111.82      8.29 o 
   4  13   8        2.21        1.85      3.35 o 
   5  13   8        1.22        5.84      3.44 o 
   6  13   8        1.22        6.72      3.44 o 
   7  13   8        0.00        4.71      3.17 o 
  -9  14   8       38.43       35.10      8.46 o 
  -8  14   8        0.14        4.29      4.67 o 
  -7  14   8       12.61       18.03      4.40 o 
  -6  14   8        0.45        4.11      2.90 o 
  -5  14   8       16.86       10.79      3.40 o 
  -4  14   8        5.20       -1.94      3.09 o 
  -3  14   8       66.29       67.78     13.95 o 
  -2  14   8       35.52       45.72      6.52 o 
  -1  14   8        0.00        5.79      3.66 o 
   0  14   8        3.00       11.45      3.79 o 
   1  14   8       31.67       37.25      6.13 o 
   2  14   8        1.41        6.39      3.66 o 
   3  14   8       12.26       19.56      4.53 o 
   4  14   8       13.49       20.42      6.12 o 
   5  14   8        2.73        4.03      3.24 o 
   6  14   8        0.31        7.36      3.71 o 
  -8  15   8        0.01        7.20      5.18 o 
  -7  15   8        6.18        7.81      3.63 o 
  -6  15   8       11.57       21.16      4.97 o 
  -5  15   8        7.33       14.11      4.28 o 
  -4  15   8        6.99        7.27      7.01 o 
  -3  15   8        4.33        7.58      5.43 o 
  -2  15   8       20.67       17.17      7.58 o 
  -1  15   8        0.52        5.68      3.45 o 
   0  15   8       22.37       35.73      5.89 o 
   1  15   8        0.98        6.80      3.41 o 
   2  15   8        2.85       10.91      3.54 o 
   3  15   8        0.96        1.89      2.71 o 
   4  15   8        5.31       12.50      4.28 o 
   5  15   8        0.56        1.36      3.28 o 
  -7  16   8       12.68       16.04      6.94 o 
  -6  16   8       17.39       18.78      4.82 o 
  -5  16   8        0.16        1.89      4.67 o 
  -4  16   8        1.60        0.72      5.30 o 
  -3  16   8       27.49       27.53      8.33 o 
  -2  16   8       29.70       24.50      7.32 o 
  -1  16   8       13.62        7.95      6.31 o 
   0  16   8       10.39       18.18      6.94 o 
   1  16   8        1.53        2.53      4.92 o 
   2  16   8       15.82       33.05      5.98 o 
   3  16   8        5.52       10.92      3.71 o 
  -5  17   8        6.92        9.46      4.29 o 
  -4  17   8        2.76        4.91      3.79 o 
  -3  17   8        0.70        2.61      3.09 o 
  -2  17   8       11.88       22.60      7.58 o 
  -1  17   8        8.92       16.16      6.69 o 
   0  17   8        2.83       13.01      6.69 o 
   1  17   8       39.03       44.95     10.61 o 
 -13   0   9        1.46        6.44      5.43 o 
 -11   0   9      377.56      326.01     19.57 o 
  -9   0   9       80.40       77.78      7.45 o 
  -7   0   9       93.26       89.17     11.43 o 
  -5   0   9     1922.74     2026.89     65.34 o 
  -3   0   9      140.09      152.55      7.18 o 
  -1   0   9      214.46      172.28      7.64 o 
   1   0   9      938.36      989.45     98.55 o 
   3   0   9       13.08       14.69      2.36 o 
   5   0   9       70.09       73.13     12.75 o 
   7   0   9       36.98       38.26      5.58 o 
   9   0   9       26.96       25.25      5.13 o 
 -14   1   9       83.06       90.97     10.13 o 
 -13   1   9        0.01        2.53      3.39 o 
 -12   1   9       56.42       58.86      7.71 o 
 -11   1   9       37.59       46.88      5.51 o 
 -10   1   9      387.96      366.12     11.37 o 
  -9   1   9        1.14        6.14      2.29 o 
  -8   1   9     1848.87     1872.99     44.63 o 
  -7   1   9       84.36       64.86      5.47 o 
  -6   1   9       92.29      110.23      4.76 o 
  -5   1   9       39.70       48.44      3.62 o 
  -4   1   9      165.62      190.26      5.76 o 
  -3   1   9      450.33      479.84      9.77 o 
  -2   1   9      780.46      904.60     12.57 o 
  -1   1   9      391.38      411.83     10.84 o 
   0   1   9        3.94        3.83      1.37 o 
   1   1   9      259.51      270.69     15.71 o 
   2   1   9       45.57       51.64      2.48 o 
   3   1   9       14.35       14.75      1.60 o 
   4   1   9       25.09       32.05      2.73 o 
   5   1   9       42.68       47.27      3.30 o 
   6   1   9       42.81       42.42      3.89 o 
   7   1   9      110.64      100.30      5.17 o 
   8   1   9        8.00        7.37      2.06 o 
   9   1   9        7.99        8.59      3.28 o 
  10   1   9       25.77       31.28      4.23 o 
 -14   2   9       12.95       24.08      5.66 o 
 -13   2   9       47.05       43.36      7.10 o 
 -12   2   9       28.65       43.46      6.81 o 
 -11   2   9     1006.00      930.45     60.54 o 
 -10   2   9      409.73      407.48     22.57 o 
  -9   2   9      487.04      450.72     28.83 o 
  -8   2   9      235.80      239.92     11.05 o 
  -7   2   9      385.27      378.41     10.00 o 
  -6   2   9       17.57       16.63      2.53 o 
  -5   2   9      110.48      122.37      4.82 o 
  -4   2   9      120.73      115.87      4.62 o 
  -3   2   9      156.41      173.12      5.43 o 
  -2   2   9      454.92      529.17      9.06 o 
  -1   2   9       51.08       59.91      4.50 o 
   0   2   9      402.24      421.93     25.70 o 
   1   2   9       36.60       36.09      2.71 o 
   2   2   9      285.26      299.56     18.21 o 
   3   2   9       81.75       75.23      4.23 o 
   4   2   9      186.42      164.25      5.05 o 
   5   2   9        0.03        1.94      1.17 o 
   6   2   9        1.59        5.92      1.83 o 
   7   2   9        0.02        1.41      1.90 o 
   8   2   9       43.55       45.89      4.57 o 
   9   2   9       25.58       33.93      4.78 o 
  10   2   9        1.35        2.17      1.90 o 
 -14   3   9      100.47      103.00     10.61 o 
 -13   3   9        0.52        5.00      3.65 o 
 -12   3   9       45.90       61.00      6.04 o 
 -11   3   9        0.38        4.24      2.58 o 
 -10   3   9      509.49      463.78     18.72 o 
  -9   3   9       91.20       92.08      6.01 o 
  -8   3   9     1318.16     1258.71     72.35 o 
  -7   3   9      134.16      116.25      6.82 o 
  -6   3   9      243.08      241.41      6.84 o 
  -5   3   9       41.66       56.87      3.85 o 
  -4   3   9     1826.46     1972.03     27.83 o 
  -3   3   9      194.48      205.52      5.91 o 
  -2   3   9      155.39      157.17      5.41 o 
  -1   3   9      413.71      392.27     14.35 o 
   0   3   9        4.25       10.02      1.63 o 
   1   3   9       58.07       59.01      2.52 o 
   2   3   9       18.83       19.29      2.32 o 
   3   3   9       35.45       40.85      2.66 o 
   4   3   9       34.69       31.17      2.52 o 
   5   3   9      129.07      111.39      4.49 o 
   6   3   9       27.66       25.85      2.89 o 
   7   3   9       39.77       43.22      4.31 o 
   8   3   9       11.10       14.67      2.78 o 
   9   3   9        0.11        6.05      2.02 o 
  10   3   9        9.83       19.51      3.30 o 
 -14   4   9       11.32       24.87      9.09 o 
 -13   4   9       15.99        8.21      6.69 o 
 -12   4   9       52.81       57.35      7.64 o 
 -11   4   9       95.91      109.93      6.75 o 
 -10   4   9        3.77        4.60      2.24 o 
  -9   4   9      241.57      209.44      8.31 o 
  -8   4   9       50.66       54.89      5.03 o 
  -7   4   9      164.01      163.20      6.82 o 
  -6   4   9       87.56       87.11      8.04 o 
  -5   4   9        0.91       -0.52      1.66 o 
  -4   4   9      173.38      173.82     10.06 o 
  -3   4   9        0.46        0.55      1.03 o 
  -2   4   9      118.25      115.55      3.99 o 
  -1   4   9      353.46      337.16      9.13 o 
   0   4   9       74.74       68.34      2.74 o 
   1   4   9      108.89      103.01      4.04 o 
   2   4   9       61.93       52.32      3.22 o 
   3   4   9       32.40       38.04      2.69 o 
   4   4   9      121.90      120.14      4.37 o 
   5   4   9        0.08        1.25      1.24 o 
   6   4   9        8.36       16.16      2.29 o 
   7   4   9        5.08        5.71      1.85 o 
   8   4   9        1.61        4.32      2.09 o 
   9   4   9       12.60       12.53      2.61 o 
  10   4   9        3.58        4.27      2.03 o 
 -14   5   9        5.98       11.49      7.58 o 
 -13   5   9        7.96       14.52      7.70 o 
 -12   5   9        0.18        4.92      6.57 o 
 -11   5   9        5.22        5.67      4.61 o 
 -10   5   9        9.14        5.66      3.32 o 
  -9   5   9       68.91       89.68      7.64 o 
  -8   5   9       21.17       25.08      3.64 o 
  -7   5   9       57.38       60.08      4.68 o 
  -6   5   9       46.40       50.09      4.13 o 
  -5   5   9       69.77       72.82      4.11 o 
  -4   5   9      193.11      199.57      6.25 o 
  -3   5   9        2.19        6.69      1.50 o 
  -2   5   9      566.93      552.64     15.50 o 
  -1   5   9       29.88       32.59      2.63 o 
   0   5   9      116.54      131.61      4.56 o 
   1   5   9       52.13       47.26      3.11 o 
   2   5   9        2.55        1.67      1.29 o 
   3   5   9       36.43       32.96      2.72 o 
   4   5   9       62.29       59.10      3.90 o 
   5   5   9       93.30       82.98      3.97 o 
   6   5   9       61.83       60.79      4.02 o 
   7   5   9        1.01        3.52      1.75 o 
   8   5   9        0.55        2.03      1.82 o 
   9   5   9        1.11        3.64      2.11 o 
  10   5   9       17.05       19.34      3.40 o 
 -14   6   9        0.85       -2.15      5.93 o 
 -13   6   9       57.95       58.46     13.13 o 
 -12   6   9       21.06       21.72      8.08 o 
 -11   6   9      155.77      152.31     30.56 o 
 -10   6   9       29.29       29.06      5.61 o 
  -9   6   9       45.75       53.31      8.78 o 
  -8   6   9      221.88      231.92     17.99 o 
  -7   6   9      464.91      460.52     22.54 o 
  -6   6   9       53.24       40.07      5.71 o 
  -5   6   9      147.83      140.23      8.12 o 
  -4   6   9       50.62       58.81      6.23 o 
  -3   6   9      718.22      673.66     16.61 o 
  -2   6   9      128.00      124.73      5.47 o 
  -1   6   9        0.79        0.68      1.15 o 
   0   6   9       85.81       87.98      3.85 o 
   1   6   9      123.89      112.87      4.53 o 
   2   6   9        1.75        2.86      1.58 o 
   3   6   9       55.59       54.28      4.52 o 
   4   6   9        3.39        8.03      1.91 o 
   5   6   9       24.51       28.18      3.25 o 
   6   6   9       64.29       60.74      4.51 o 
   7   6   9        0.59        3.71      2.26 o 
   8   6   9        0.73        2.18      1.64 o 
   9   6   9       40.88       46.44      4.74 o 
  10   6   9        0.01        0.39      2.15 o 
 -13   7   9        0.93        1.14      6.44 o 
 -12   7   9        1.59        0.38      6.57 o 
 -11   7   9       44.70       47.48     10.86 o 
 -10   7   9       52.41       60.75     10.61 o 
  -9   7   9       58.23       63.91     12.25 o 
  -8   7   9       36.25       42.23      6.40 o 
  -7   7   9       61.88       50.01      6.54 o 
  -6   7   9      105.19      104.15      7.65 o 
  -5   7   9      163.90      181.53      9.33 o 
  -4   7   9        0.37        0.36      2.40 o 
  -3   7   9      229.44      255.90     14.87 o 
  -2   7   9       23.01       23.18      3.28 o 
  -1   7   9      188.92      176.57      6.78 o 
   0   7   9        9.35       10.88      2.74 o 
   1   7   9      132.16      123.24     12.25 o 
   2   7   9       25.89       22.79      4.35 o 
   3   7   9      209.57      181.53     13.98 o 
   4   7   9        7.02        8.02      2.21 o 
   5   7   9       73.45       76.53      4.43 o 
   6   7   9       26.48       22.69      3.07 o 
   7   7   9       17.01       17.46      2.87 o 
   8   7   9        0.02        3.83      1.94 o 
   9   7   9        0.01        2.76      2.10 o 
 -13   8   9       40.20       42.17     12.00 o 
 -12   8   9       10.54       22.35      8.46 o 
 -11   8   9       33.18       30.30      9.47 o 
 -10   8   9      106.90      111.67      8.85 o 
  -9   8   9        0.06        1.36      2.88 o 
  -8   8   9       46.11       45.52      6.61 o 
  -7   8   9        7.87        5.19      3.28 o 
  -6   8   9        0.76       -0.79      2.30 o 
  -5   8   9      100.80      104.80      8.75 o 
  -4   8   9       17.09       19.51      3.39 o 
  -3   8   9      583.03      561.64     22.41 o 
  -2   8   9       15.51       16.43      3.10 o 
  -1   8   9       17.29       28.24      3.70 o 
   0   8   9       15.12       17.24      3.21 o 
   1   8   9        1.71        1.63      2.45 o 
   2   8   9        5.25        4.24      2.93 o 
   3   8   9       74.46       54.91      6.26 o 
   4   8   9       69.74       81.42      5.38 o 
   5   8   9        0.02        4.41      2.45 o 
   6   8   9        7.30       14.21      3.08 o 
   7   8   9       29.62       41.55      5.18 o 
   8   8   9        0.00        2.85      2.02 o 
   9   8   9        0.29        4.46      3.06 o 
 -13   9   9        0.28        3.54      7.58 o 
 -12   9   9       18.11       34.60     10.98 o 
 -11   9   9        6.77        8.59      6.82 o 
 -10   9   9       46.46       51.45      7.19 o 
  -9   9   9        4.81       10.44      3.76 o 
  -8   9   9        1.10        1.50      3.00 o 
  -7   9   9       48.25       51.57      7.10 o 
  -6   9   9       93.96      106.40      8.10 o 
  -5   9   9       93.23       88.87      5.80 o 
  -4   9   9      363.35      335.78     25.96 o 
  -3   9   9      227.92      220.29     12.10 o 
  -2   9   9       52.05       59.77      5.16 o 
  -1   9   9       13.36       16.74      3.41 o 
   0   9   9      361.88      345.45     21.97 o 
   1   9   9      355.03      313.83     11.93 o 
   2   9   9       89.74       72.15      7.00 o 
   3   9   9       42.27       50.72      6.27 o 
   4   9   9       38.94       42.37      6.15 o 
   5   9   9       71.80       62.48      7.45 o 
   6   9   9       20.47       20.44      4.82 o 
   7   9   9        8.02        9.72      6.31 o 
   8   9   9       26.52       31.18     10.04 o 
 -12  10   9        9.97       12.12      7.20 o 
 -11  10   9       50.75       58.46     12.63 o 
 -10  10   9        0.78        7.07      6.82 o 
  -9  10   9       16.20       20.90      4.97 o 
  -8  10   9        5.98        9.06      3.43 o 
  -7  10   9      147.80      137.82      9.09 o 
  -6  10   9      119.23      106.63     13.38 o 
  -5  10   9       54.42       63.03      5.60 o 
  -4  10   9        0.14        0.72      2.16 o 
  -3  10   9      442.22      394.75     16.97 o 
  -2  10   9      156.97      129.45      6.68 o 
  -1  10   9      282.73      261.02     13.51 o 
   0  10   9       97.38       80.19      6.96 o 
   1  10   9       26.31       40.14      5.75 o 
   2  10   9       49.83       44.36      6.04 o 
   3  10   9       72.92       82.09      6.95 o 
   4  10   9       95.24       86.79      8.27 o 
   5  10   9       13.74        8.49      3.63 o 
   6  10   9       37.41       31.52      5.73 o 
   7  10   9        0.15       -1.06      2.85 o 
   8  10   9        1.55       10.11      4.06 o 
 -11  11   9        0.45        5.18      6.94 o 
 -10  11   9        0.62        6.19      5.81 o 
  -9  11   9        1.60        2.01      3.06 o 
  -8  11   9       17.86       24.68      5.56 o 
  -7  11   9       27.99       29.97      5.48 o 
  -6  11   9        0.03       -1.68      2.30 o 
  -5  11   9       82.98       84.06      6.01 o 
  -4  11   9      229.62      219.87     11.44 o 
  -3  11   9       13.26       17.52      3.56 o 
  -2  11   9        1.07        0.57      1.99 o 
  -1  11   9        8.13       13.83      6.63 o 
   0  11   9        6.70        4.56      3.17 o 
   1  11   9      218.80      191.87     10.08 o 
   2  11   9      145.37      132.11      8.66 o 
   3  11   9       20.73       29.23      5.44 o 
   4  11   9       14.34        8.87      3.85 o 
   5  11   9       65.09       62.20      7.68 o 
   6  11   9        5.06       10.23      4.02 o 
   7  11   9       14.83       19.15      4.94 o 
 -11  12   9        0.22        8.46      6.94 o 
 -10  12   9       48.57       70.71     13.13 o 
  -9  12   9        4.75        3.16      5.93 o 
  -8  12   9       18.51       19.24      4.72 o 
  -7  12   9       33.89       43.28      7.26 o 
  -6  12   9       49.18       50.79      6.77 o 
  -5  12   9       67.80       57.61      5.66 o 
  -4  12   9        0.12       -1.48      1.89 o 
  -3  12   9        2.77        6.58      2.56 o 
  -2  12   9        0.24        2.79      2.18 o 
  -1  12   9        2.93        2.35      3.02 o 
   0  12   9        1.06        2.41      2.91 o 
   1  12   9       87.71       81.93      7.41 o 
   2  12   9        1.12        2.72      3.79 o 
   3  12   9       10.79       14.13      3.88 o 
   4  12   9        6.24        9.05      3.85 o 
   5  12   9        2.18        4.67      5.05 o 
   6  12   9        1.12        4.80      4.92 o 
   7  12   9        2.36       -4.29      4.42 o 
 -10  13   9       47.57       54.92     12.25 o 
  -9  13   9        6.43       15.53      6.94 o 
  -8  13   9       13.11       20.08      4.81 o 
  -7  13   9       32.60       30.51      7.83 o 
  -6  13   9        0.38        5.00      3.13 o 
  -5  13   9        5.81        5.38      2.76 o 
  -4  13   9        8.42        8.28      2.60 o 
  -3  13   9        5.86        7.72      2.64 o 
  -2  13   9        7.58       12.81      3.23 o 
  -1  13   9       45.73       45.74      6.33 o 
   0  13   9       19.71       19.77      4.46 o 
   1  13   9        0.01        7.20      4.80 o 
   2  13   9        0.43        7.32      5.18 o 
   3  13   9        1.16        1.52      4.67 o 
   4  13   9       12.30       20.45      7.45 o 
   5  13   9        1.98        6.31      5.30 o 
   6  13   9       13.11       18.94      7.83 o 
  -9  14   9       37.92       47.10     11.11 o 
  -8  14   9        1.29        7.45      5.56 o 
  -7  14   9        2.09       -1.96      3.03 o 
  -6  14   9       32.50       37.12      8.84 o 
  -5  14   9        5.96        9.03      3.65 o 
  -4  14   9       10.29        9.82      3.49 o 
  -3  14   9       10.84       11.73      3.97 o 
  -2  14   9       30.43       31.19      7.95 o 
  -1  14   9        4.74        2.78      4.29 o 
   0  14   9       12.10       12.63      6.19 o 
   1  14   9        0.40        7.07      5.05 o 
   2  14   9        3.11       -1.52      4.17 o 
   3  14   9        0.06        2.53      5.43 o 
   4  14   9       21.26       20.83      7.70 o 
   5  14   9        9.52       20.58      7.70 o 
  -7  15   9       24.02       30.93      7.83 o 
  -6  15   9       20.67       22.10      6.94 o 
  -5  15   9        2.20       -1.64      3.54 o 
  -4  15   9        3.56        9.33      4.29 o 
  -3  15   9       37.20       40.40      6.56 o 
  -2  15   9        0.01       10.10      5.56 o 
  -1  15   9        8.85       21.09      7.20 o 
   0  15   9       11.85       22.85      7.20 o 
   1  15   9        0.06        1.52      5.18 o 
   2  15   9       15.12       23.74      8.08 o 
   3  15   9       14.05       17.80      6.94 o 
   4  15   9        3.57        6.31      5.56 o 
  -6  16   9        1.54        8.46      5.05 o 
  -5  16   9        5.52       13.89      6.06 o 
  -4  16   9        9.18       13.76      5.81 o 
  -3  16   9        2.18        8.68      3.83 o 
  -2  16   9        2.38        3.03      4.55 o 
  -1  16   9        3.62        2.53      5.56 o 
   0  16   9        1.73        8.08      5.56 o 
   1  16   9       13.90       29.80      8.96 o 
   2  16   9        6.56        9.97      6.57 o 
  -3  17   9       18.97       19.32      6.94 o 
  -2  17   9       11.92       11.49      7.32 o 
 -14   0  10        4.24        2.90      5.93 o 
 -12   0  10      224.49      230.94     17.68 o 
 -10   0  10       16.74       26.37      5.41 o 
  -8   0  10      522.19      488.09     15.22 o 
  -6   0  10      152.02      138.80     17.30 o 
  -4   0  10      459.54      464.78     13.11 o 
  -2   0  10      225.62      219.06      8.79 o 
   0   0  10      118.02      139.94     10.61 o 
   2   0  10       18.94       21.86      4.53 o 
   4   0  10      140.46      141.10      8.57 o 
   6   0  10        0.10       -2.27      2.40 o 
   8   0  10        1.45       -0.13      3.03 o 
 -14   1  10        6.68       16.43      5.13 o 
 -13   1  10       68.68       86.37      9.69 o 
 -12   1  10      123.07      112.50      8.88 o 
 -11   1  10      197.29      175.53      8.47 o 
 -10   1  10        0.79        2.05      2.61 o 
  -9   1  10      463.27      430.22     13.59 o 
  -8   1  10      159.49      148.52      6.36 o 
  -7   1  10       94.07       85.28      4.68 o 
  -6   1  10      285.03      323.07      8.19 o 
  -5   1  10      369.61      405.13      8.89 o 
  -4   1  10        0.24        7.53      2.27 o 
  -3   1  10      125.13      141.65      5.15 o 
  -2   1  10        8.37        7.29      1.84 o 
  -1   1  10      202.86      213.07      6.12 o 
   0   1  10      171.76      187.18     10.50 o 
   1   1  10        5.82        8.54      1.67 o 
   2   1  10       75.18       78.47      3.55 o 
   3   1  10        0.72        0.78      1.30 o 
   4   1  10      122.99      110.98      6.20 o 
   5   1  10       18.20       13.90      3.38 o 
   6   1  10        0.80        0.39      2.34 o 
   7   1  10       40.13       45.78      6.83 o 
   8   1  10        2.92        6.93      3.21 o 
   9   1  10        4.31        8.09      3.75 o 
  10   1  10        5.25       12.39      3.97 o 
 -14   2  10       29.24       40.89      7.41 o 
 -13   2  10       67.23       66.07      8.24 o 
 -12   2  10       22.96       30.77      4.78 o 
 -11   2  10       16.82       24.93      4.22 o 
 -10   2  10        0.65        1.85      2.36 o 
  -9   2  10        3.23        6.84      2.94 o 
  -8   2  10      246.73      243.12      7.86 o 
  -7   2  10       55.81       54.44      4.31 o 
  -6   2  10       57.00       51.67      4.07 o 
  -5   2  10       59.83       79.12      4.19 o 
  -4   2  10      449.49      474.42      9.99 o 
  -3   2  10      315.99      301.25      7.42 o 
  -2   2  10        0.45       -0.97      1.08 o 
  -1   2  10      275.03      302.39      7.85 o 
   0   2  10      197.56      207.60      9.74 o 
   1   2  10      413.93      408.35     18.99 o 
   2   2  10       81.41       70.44      3.98 o 
   3   2  10        0.67       -0.59      1.18 o 
   4   2  10       10.24       12.04      2.79 o 
   5   2  10       43.95       37.74      4.69 o 
   6   2  10        5.31        4.14      2.57 o 
   7   2  10        7.38        6.68      3.02 o 
   8   2  10        0.56        2.59      2.66 o 
   9   2  10        0.53        4.92      4.42 o 
  10   2  10        7.41       15.03      6.44 o 
 -14   3  10       62.21       79.78      9.64 o 
 -13   3  10       86.89       98.52      9.22 o 
 -12   3  10        1.17        4.30      2.71 o 
 -11   3  10       55.87       68.11      6.37 o 
 -10   3  10      432.74      435.68     14.06 o 
  -9   3  10      941.88      951.35     17.76 o 
  -8   3  10      299.83      307.14     19.45 o 
  -7   3  10      503.38      491.29     13.93 o 
  -6   3  10        9.53        8.17      2.10 o 
  -5   3  10      175.85      161.67      5.75 o 
  -4   3  10      411.97      415.96      8.85 o 
  -3   3  10      863.62      831.47     19.55 o 
  -2   3  10       85.34       92.30      4.42 o 
  -1   3  10     1301.79     1269.05     54.55 o 
   0   3  10      147.38      133.14      4.51 o 
   1   3  10       50.77       43.77      3.13 o 
   2   3  10      168.58      140.77     12.32 o 
   3   3  10       17.18       17.46      3.04 o 
   4   3  10        0.21        1.84      1.88 o 
   5   3  10       37.78       34.44      4.60 o 
   6   3  10       22.45       21.70      3.80 o 
   7   3  10       20.99       20.68      8.02 o 
   8   3  10       15.63       12.08      4.00 o 
   9   3  10        0.04       -2.37      2.37 o 
 -14   4  10       13.14       30.56      9.34 o 
 -13   4  10        0.81       10.98      6.44 o 
 -12   4  10        6.53       13.30      3.73 o 
 -11   4  10      239.16      233.98     18.45 o 
 -10   4  10       14.62       19.66      5.94 o 
  -9   4  10       82.47       90.91      6.07 o 
  -8   4  10       54.32       50.29      5.11 o 
  -7   4  10      118.26      110.44      5.95 o 
  -6   4  10      282.07      255.91      8.36 o 
  -5   4  10        2.71        1.91      1.65 o 
  -4   4  10       79.69       82.24      3.58 o 
  -3   4  10        3.68        1.38      1.12 o 
  -2   4  10      189.36      182.37      5.59 o 
  -1   4  10      358.93      313.50     16.62 o 
   0   4  10       67.83       62.05      3.33 o 
   1   4  10       40.86       32.71      4.28 o 
   2   4  10      373.16      319.21     24.91 o 
   3   4  10       55.09       47.49      4.63 o 
   4   4  10       32.59       35.51      5.43 o 
   5   4  10        6.99        8.08      2.60 o 
   6   4  10        0.64        3.39      2.44 o 
   7   4  10        3.32        7.72      3.44 o 
   8   4  10        0.96        8.21      5.18 o 
   9   4  10       17.00       25.48      5.40 o 
 -14   5  10       18.84       40.03     10.23 o 
 -13   5  10        2.79       13.26      7.95 o 
 -12   5  10       52.45       61.11     12.37 o 
 -11   5  10       50.84       55.15      7.55 o 
 -10   5  10       97.49      105.61      8.52 o 
  -9   5  10      256.50      262.64     12.22 o 
  -8   5  10      259.49      270.33     13.07 o 
  -7   5  10       58.41       54.14      6.68 o 
  -6   5  10      215.79      191.59     11.80 o 
  -5   5  10       23.71       22.72      2.60 o 
  -4   5  10       35.34       27.20      2.81 o 
  -3   5  10      344.43      288.82      9.21 o 
  -2   5  10       12.78       17.90      2.41 o 
  -1   5  10       58.48       58.15      4.30 o 
   0   5  10      257.30      227.64      8.06 o 
   1   5  10        0.29        0.10      1.54 o 
   2   5  10      145.30      126.48     10.29 o 
   3   5  10        0.24        1.31      1.89 o 
   4   5  10       51.02       49.11      4.85 o 
   5   5  10       18.64       15.83      3.37 o 
   6   5  10       41.27       41.88      5.07 o 
   7   5  10        2.15        3.62      3.16 o 
   8   5  10        1.42        3.34      3.16 o 
   9   5  10        1.85        3.29      3.21 o 
 -13   6  10        2.04       13.64      7.58 o 
 -12   6  10       24.03       26.39      8.84 o 
 -11   6  10        5.60       11.68      5.49 o 
 -10   6  10      246.77      233.25     33.21 o 
  -9   6  10      110.09      102.82      8.45 o 
  -8   6  10      255.41      207.86     19.82 o 
  -7   6  10      175.73      164.02     14.84 o 
  -6   6  10       15.02       17.59      4.49 o 
  -5   6  10      174.18      157.37      6.68 o 
  -4   6  10      798.90      749.88     21.59 o 
  -3   6  10      873.11      826.93     19.24 o 
  -2   6  10      969.94      875.48     19.77 o 
  -1   6  10      449.63      387.70     15.78 o 
   0   6  10      257.02      226.99      7.73 o 
   1   6  10      183.56      155.99      9.39 o 
   2   6  10        8.13        9.46      2.59 o 
   3   6  10      240.82      207.36      9.28 o 
   4   6  10      104.60       92.12      5.67 o 
   5   6  10       56.64       66.02      7.26 o 
   6   6  10       14.57       16.41      4.18 o 
   7   6  10        0.41        1.48      2.81 o 
   8   6  10        8.71       11.29      3.76 o 
   9   6  10        0.01        2.26      3.27 o 
 -13   7  10        2.31       -0.76      5.81 o 
 -12   7  10       20.14       31.44      9.47 o 
 -11   7  10       13.24       20.77      5.03 o 
 -10   7  10       89.84       98.48      8.65 o 
  -9   7  10       30.54       36.41      6.03 o 
  -8   7  10      208.54      205.53     10.97 o 
  -7   7  10       27.75       30.32      5.75 o 
  -6   7  10      165.16      166.33      9.59 o 
  -5   7  10      631.78      567.76     16.78 o 
  -4   7  10      134.91      113.99     11.93 o 
  -3   7  10       71.06       80.96      7.09 o 
  -2   7  10      137.12      114.42      7.72 o 
  -1   7  10        6.44        5.85      6.06 o 
   0   7  10      255.61      253.62     11.29 o 
   1   7  10      779.65      726.84     34.60 o 
   2   7  10       33.48       35.75      5.64 o 
   3   7  10       45.34       37.10      5.75 o 
   4   7  10        1.91        5.56      4.29 o 
   5   7  10       28.27       32.83      8.33 o 
   6   7  10       62.23       65.78     11.11 o 
   7   7  10       27.65       30.70      5.36 o 
   8   7  10       15.63       25.99      7.70 o 
   9   7  10        2.57        4.42      4.55 o 
 -13   8  10        3.88        8.46      7.70 o 
 -12   8  10        4.83        2.40      6.31 o 
 -11   8  10       59.82       57.20     12.12 o 
 -10   8  10       60.02       54.29      7.37 o 
  -9   8  10        9.21        7.60      3.50 o 
  -8   8  10        0.59        6.54      3.60 o 
  -7   8  10      388.35      351.56     38.19 o 
  -6   8  10       21.86       29.77      5.58 o 
  -5   8  10      155.60      140.51      9.01 o 
  -4   8  10       15.94       20.51      4.82 o 
  -3   8  10       92.95       73.87      7.37 o 
  -2   8  10       82.73       88.28      7.77 o 
  -1   8  10      339.28      297.70     12.32 o 
   0   8  10      169.13      156.00      9.15 o 
   1   8  10       63.25       51.71      6.74 o 
   2   8  10       20.15       17.30      6.69 o 
   3   8  10        7.25        7.07      4.55 o 
   4   8  10       82.56       75.38     11.36 o 
   5   8  10       24.78       21.46      7.07 o 
   6   8  10       17.96       12.37      5.56 o 
   7   8  10       23.87       20.83      7.20 o 
   8   8  10        5.27       10.98      6.19 o 
 -12   9  10       16.52       17.17      9.34 o 
 -11   9  10        5.68        6.06      6.82 o 
 -10   9  10        9.46       11.62      4.08 o 
  -9   9  10       25.58       28.09      7.07 o 
  -8   9  10        0.57        7.62      3.24 o 
  -7   9  10       54.61       57.39      7.31 o 
  -6   9  10        4.67        4.68      4.67 o 
  -5   9  10        9.27       10.90      3.52 o 
  -4   9  10      144.36      131.88      8.75 o 
  -3   9  10       88.83       81.12      7.59 o 
  -2   9  10        5.75        7.46      3.61 o 
  -1   9  10      257.34      205.88     11.49 o 
   0   9  10       17.15       19.69      4.82 o 
   1   9  10        4.27        7.20      4.67 o 
   2   9  10        0.55        2.78      4.29 o 
   3   9  10      256.11      218.81     16.04 o 
   4   9  10       52.11       54.67     10.35 o 
   5   9  10       13.37       10.35      4.92 o 
   6   9  10        8.57       18.31      6.57 o 
   7   9  10        0.17        2.53      4.29 o 
   8   9  10       10.80       11.62      6.44 o 
 -12  10  10       35.12       40.53     10.86 o 
 -11  10  10        6.46       13.38      7.83 o 
 -10  10  10        0.76        4.21      6.12 o 
  -9  10  10       30.03       34.91      6.76 o 
  -8  10  10       73.16       82.01      7.91 o 
  -7  10  10        6.11        6.71      3.64 o 
  -6  10  10        1.79       10.73      3.82 o 
  -5  10  10       14.50       12.98      3.92 o 
  -4  10  10        1.61        1.31      2.91 o 
  -3  10  10       44.01       34.94      5.81 o 
  -2  10  10        0.08        1.38      4.23 o 
  -1  10  10        7.65        5.87      3.52 o 
   0  10  10       19.76       14.57      4.28 o 
   1  10  10      102.78      104.29     11.24 o 
   2  10  10      137.46      114.52     12.00 o 
   3  10  10       32.05       39.02      8.96 o 
   4  10  10        4.87       -0.63      4.17 o 
   5  10  10        7.65        6.19      5.05 o 
   6  10  10       76.14       61.62     11.36 o 
   7  10  10       29.46       19.57      7.20 o 
 -11  11  10        0.01        8.46      7.95 o 
 -10  11  10       27.73       30.43      9.97 o 
  -9  11  10       16.26       28.25      5.64 o 
  -8  11  10       19.22       22.41      5.34 o 
  -7  11  10       21.10       23.16      4.91 o 
  -6  11  10        0.07        0.51      2.47 o 
  -5  11  10       25.84       25.82      5.22 o 
  -4  11  10        0.39        1.17      2.61 o 
  -3  11  10        0.09        0.07      2.78 o 
  -2  11  10       30.38       21.00      4.63 o 
  -1  11  10        0.37        2.94      2.90 o 
   0  11  10       10.52       15.66      5.68 o 
   1  11  10        1.64        6.19      4.04 o 
   2  11  10       16.87       24.62      6.82 o 
   3  11  10        9.21        8.71      5.05 o 
   4  11  10       10.06       14.02      6.06 o 
   5  11  10        0.00        2.65      5.05 o 
   6  11  10        1.12       -3.66      3.91 o 
 -10  12  10        1.97        4.04      5.30 o 
  -9  12  10        3.41       13.33      4.55 o 
  -8  12  10        3.35        7.11      3.85 o 
  -7  12  10        1.48       -0.80      2.77 o 
  -6  12  10       30.59       41.29      6.65 o 
  -5  12  10        0.96        1.73      2.88 o 
  -4  12  10        5.52        4.73      2.85 o 
  -3  12  10       34.40       38.73      5.97 o 
  -2  12  10        0.31        1.55      2.61 o 
  -1  12  10        0.34        2.55      3.00 o 
   0  12  10        4.31        8.59      4.42 o 
   1  12  10       10.12        7.45      4.80 o 
   2  12  10        9.08       14.27      5.81 o 
   3  12  10       11.93       17.17      5.93 o 
   4  12  10        4.59        9.34      5.05 o 
   5  12  10        9.50       13.64      5.43 o 
  -9  13  10       11.57       19.82      8.08 o 
  -8  13  10        2.67        6.69      3.55 o 
  -7  13  10        9.69       14.10      4.00 o 
  -6  13  10       33.32       41.37      6.61 o 
  -5  13  10        0.03        3.13      2.96 o 
  -4  13  10        8.65        5.32      3.31 o 
  -3  13  10        6.77       12.25      3.88 o 
  -2  13  10       19.55       24.55      4.80 o 
  -1  13  10       17.82       25.31      6.94 o 
   0  13  10        0.07        0.13      4.42 o 
   1  13  10       11.88       19.57      5.81 o 
  -8  14  10        0.47        6.74      3.51 o 
  -7  14  10        6.90       11.47     11.17 o 
  -6  14  10        2.87        4.41      3.43 o 
  -5  14  10       11.64       23.30      4.95 o 
  -4  14  10        2.19       10.61      4.92 o 
  -3  14  10        8.64       20.20      6.94 o 
  -2  14  10        9.02       13.13      5.81 o 
  -1  14  10        0.71        5.05      4.29 o 
  -7  15  10        0.10        5.30      4.80 o 
  -6  15  10        0.73        4.92      5.05 o 
  -5  15  10        0.08        6.44      4.42 o 
  -4  15  10        0.78        9.47      4.92 o 
  -3  15  10        7.30        9.97      6.06 o 
  -2  15  10        1.52        1.26      3.66 o 
  -5  16  10       15.06       17.93      7.45 o 
  -4  16  10        0.08        0.00      4.42 o 
  -3  16  10       19.38       13.76      5.30 o 
  -2  16  10        0.18        2.02      4.55 o 
  -1  16  10        0.51        5.68      5.18 o 
 -13   0  11       11.10       13.51      7.32 o 
 -11   0  11      133.51      119.47      9.47 o 
  -9   0  11      840.97      763.73     20.52 o 
  -7   0  11       45.60       49.95      6.20 o 
  -5   0  11      134.67      119.61      7.54 o 
  -3   0  11       43.72       52.42      6.25 o 
  -1   0  11        7.76        8.28      3.41 o 
   1   0  11       51.20       63.38      8.28 o 
   3   0  11       79.75       74.08      6.85 o 
   5   0  11       23.34       19.32      6.19 o 
   7   0  11        1.40        0.13      3.66 o 
   9   0  11        9.63       19.82      7.70 o 
 -14   1  11        7.78       11.67      4.36 o 
 -13   1  11        0.01       -1.02      3.77 o 
 -12   1  11        0.12        2.08      3.57 o 
 -11   1  11        0.43        6.91      2.90 o 
 -10   1  11        0.04        0.77      1.72 o 
  -9   1  11       59.48       72.28      5.46 o 
  -8   1  11      107.15       99.32      5.32 o 
  -7   1  11      147.29      145.15      6.11 o 
  -6   1  11        4.67        3.69      1.82 o 
  -5   1  11      136.36      128.63      9.69 o 
  -4   1  11       34.64       50.31      3.94 o 
  -3   1  11        7.63        6.14      1.85 o 
  -2   1  11       56.40       50.84      3.71 o 
  -1   1  11       47.15       57.04      4.04 o 
   0   1  11        3.76       10.27      1.91 o 
   1   1  11        4.70        6.11      1.68 o 
   2   1  11        0.02        1.87      1.45 o 
   3   1  11       18.29       16.19      2.88 o 
   4   1  11       28.46       21.80      3.72 o 
   5   1  11       88.60       85.37      7.32 o 
   6   1  11        6.44        7.93      3.27 o 
   7   1  11       55.30       52.63      7.49 o 
   8   1  11        3.24        4.56      2.76 o 
   9   1  11        0.03        4.45      4.67 o 
 -14   2  11        5.25       11.36      4.63 o 
 -13   2  11       29.55       39.90      6.87 o 
 -12   2  11       44.18       62.67      6.51 o 
 -11   2  11      137.51      135.02      7.68 o 
 -10   2  11      373.02      372.61     14.94 o 
  -9   2  11      292.33      272.55      9.97 o 
  -8   2  11      117.84      113.30      5.65 o 
  -7   2  11      571.18      537.52     11.26 o 
  -6   2  11       19.56       14.81      2.86 o 
  -5   2  11      294.25      298.95      9.91 o 
  -4   2  11      147.87      131.09      5.38 o 
  -3   2  11       19.24       21.32      2.79 o 
  -2   2  11        3.18        2.56      1.52 o 
  -1   2  11       67.32       64.01      3.59 o 
   0   2  11        6.22        6.09      1.63 o 
   1   2  11       21.18       28.11      2.79 o 
   2   2  11        6.93        8.65      2.12 o 
   3   2  11        0.34        0.91      1.88 o 
   4   2  11      447.37      409.48     12.15 o 
   5   2  11       59.20       61.31      5.96 o 
   6   2  11        0.45        4.53      2.85 o 
   7   2  11       10.88       13.62      3.99 o 
   8   2  11       16.72       18.71      4.69 o 
   9   2  11        1.48        1.50      3.08 o 
 -14   3  11        2.68       17.17      6.94 o 
 -13   3  11       24.15       33.27      9.60 o 
 -12   3  11       21.21       33.24      4.88 o 
 -11   3  11       89.32       94.13      6.59 o 
 -10   3  11      108.40      108.59      6.93 o 
  -9   3  11      306.61      293.73     12.54 o 
  -8   3  11       26.44       27.42      4.13 o 
  -7   3  11      350.83      343.74      9.16 o 
  -6   3  11      179.77      179.36      6.65 o 
  -5   3  11      296.48      283.00      8.04 o 
  -4   3  11      696.72      641.59     12.47 o 
  -3   3  11       44.51       47.71      3.91 o 
  -2   3  11      220.03      197.10      8.17 o 
  -1   3  11       56.20       56.82      3.57 o 
   0   3  11      243.63      222.36      8.89 o 
   1   3  11       68.31       58.48      4.26 o 
   2   3  11       32.38       34.91      4.25 o 
   3   3  11      256.57      219.51     10.61 o 
   4   3  11       35.39       34.85      4.58 o 
   5   3  11       70.41       76.95      6.50 o 
   6   3  11        4.96        4.63      2.60 o 
   7   3  11        7.67        4.83      3.41 o 
   8   3  11        0.23       -2.41      2.46 o 
   9   3  11       12.07       16.67      7.32 o 
 -14   4  11        8.25       19.19      7.95 o 
 -13   4  11       16.17        6.44      7.20 o 
 -12   4  11        5.78        9.98      3.83 o 
 -11   4  11       23.44       18.90      4.76 o 
 -10   4  11       88.33      105.86      8.48 o 
  -9   4  11       71.47       63.48      5.53 o 
  -8   4  11      225.52      193.80      8.14 o 
  -7   4  11        5.16        8.46      2.64 o 
  -6   4  11      283.06      252.34      8.66 o 
  -5   4  11       10.74       13.68      2.37 o 
  -4   4  11       46.87       50.05      3.41 o 
  -3   4  11      504.96      464.95     17.26 o 
  -2   4  11        0.57        0.52      1.61 o 
  -1   4  11        8.84        6.98      1.80 o 
   0   4  11       72.54       64.71      3.68 o 
   1   4  11       78.04       66.62      4.86 o 
   2   4  11        2.63        2.02      1.92 o 
   3   4  11       41.52       51.25      4.99 o 
   4   4  11       27.88       33.64      4.50 o 
   5   4  11        5.66        7.45      2.58 o 
   6   4  11        5.72        8.45      2.58 o 
   7   4  11        0.02        1.16      2.55 o 
   8   4  11        3.41        3.50      3.27 o 
   9   4  11        0.32        1.77      4.29 o 
 -13   5  11        0.32        8.33      6.94 o 
 -12   5  11        0.50        3.52      3.13 o 
 -11   5  11        0.00        8.88      3.33 o 
 -10   5  11       16.41       15.89      4.33 o 
  -9   5  11      578.96      541.33     17.72 o 
  -8   5  11      513.63      499.05     39.58 o 
  -7   5  11       24.44       30.75      5.62 o 
  -6   5  11       22.21       13.47      4.19 o 
  -5   5  11      159.54      150.19      6.84 o 
  -4   5  11      179.09      152.32      7.95 o 
  -3   5  11      710.24      606.01     24.91 o 
  -2   5  11      341.44      325.97     12.22 o 
  -1   5  11        5.09        8.93      2.45 o 
   0   5  11        0.78        0.75      1.65 o 
   1   5  11        8.97        8.18      2.49 o 
   2   5  11       18.45       17.48      3.19 o 
   3   5  11       30.97       28.28      4.00 o 
   4   5  11       40.68       29.59      5.32 o 
   5   5  11        0.24        2.49      2.03 o 
   6   5  11        0.47        0.66      2.67 o 
   7   5  11        3.39        7.03      3.21 o 
   8   5  11        0.00        7.97      3.41 o 
 -13   6  11        3.82       10.61      6.31 o 
 -12   6  11        8.60       19.13      4.64 o 
 -11   6  11        6.58        5.63      3.61 o 
 -10   6  11       35.38       43.43      7.00 o 
  -9   6  11       24.43       26.83      5.50 o 
  -8   6  11       49.76       46.26      6.76 o 
  -7   6  11      362.81      315.29     25.06 o 
  -6   6  11       46.01       39.36      6.24 o 
  -5   6  11       55.10       60.28      4.78 o 
  -4   6  11     1008.87      936.93     26.33 o 
  -3   6  11      331.58      310.15     12.59 o 
  -2   6  11      365.52      323.66     12.85 o 
  -1   6  11      337.90      330.91     12.94 o 
   0   6  11      138.32      134.80      8.70 o 
   1   6  11        2.50        4.80      3.21 o 
   2   6  11       27.71       27.04      4.97 o 
   3   6  11        4.23        5.20      2.05 o 
   4   6  11        0.95        1.49      1.97 o 
   5   6  11       13.40       19.16      3.54 o 
   6   6  11       13.05       16.01      5.81 o 
   7   6  11        3.79        7.20      5.05 o 
   8   6  11        6.24        6.17      3.43 o 
 -13   7  11        0.00       16.04      8.08 o 
 -12   7  11        3.62        7.95      6.57 o 
 -11   7  11        4.85        7.84      3.57 o 
 -10   7  11       75.01       83.41      9.03 o 
  -9   7  11      120.65      108.79      9.01 o 
  -8   7  11       12.35       23.11      6.69 o 
  -7   7  11        1.52        2.49      3.03 o 
  -6   7  11        0.22       -0.58      2.78 o 
  -5   7  11      120.01      120.42     14.46 o 
  -4   7  11      560.21      489.52     16.12 o 
  -3   7  11      264.90      221.47     11.06 o 
  -2   7  11       16.22       17.55      4.68 o 
  -1   7  11       41.22       37.20      5.96 o 
   0   7  11       50.18       53.89      6.91 o 
   1   7  11       63.76       62.51      7.28 o 
   2   7  11      102.16       83.75      7.60 o 
   3   7  11        7.36        3.88      3.26 o 
   4   7  11       51.93       55.17      7.01 o 
   5   7  11       10.41       12.63      5.68 o 
   6   7  11       12.70       21.84      6.57 o 
   7   7  11        0.35       -0.88      3.66 o 
   8   7  11        1.57        1.89      4.42 o 
 -12   8  11       78.84       91.79     15.28 o 
 -11   8  11       36.05       41.67      6.87 o 
 -10   8  11       17.66       29.00      6.57 o 
  -9   8  11       49.03       64.83      8.12 o 
  -8   8  11        0.28        1.71      2.86 o 
  -7   8  11       53.94       49.26      6.99 o 
  -6   8  11       11.33        9.80      3.91 o 
  -5   8  11       10.02       16.31      4.59 o 
  -4   8  11       77.21       74.92      7.76 o 
  -3   8  11        7.19        0.05      2.76 o 
  -2   8  11       82.11       80.48      7.94 o 
  -1   8  11        0.97        2.50      2.94 o 
   0   8  11      171.76      151.12      9.55 o 
   1   8  11      116.11      108.26      8.03 o 
   2   8  11        0.01        3.39      3.91 o 
   3   8  11       13.47       18.43      4.51 o 
   4   8  11        6.03        7.63      3.57 o 
   5   8  11        4.84       15.91      6.19 o 
   6   8  11        0.39        5.05      4.17 o 
   7   8  11       27.86       29.55      8.84 o 
 -12   9  11        2.50       16.16      7.70 o 
 -11   9  11       24.14       30.30      9.97 o 
 -10   9  11        7.73       11.67      5.18 o 
  -9   9  11        5.59       10.85      8.40 o 
  -8   9  11        4.14        9.38      3.94 o 
  -7   9  11        8.08        7.75      5.49 o 
  -6   9  11      130.53      113.55      8.84 o 
  -5   9  11       10.64        6.46      3.21 o 
  -4   9  11      179.70      149.88     15.47 o 
  -3   9  11       72.91       71.36      7.90 o 
  -2   9  11       12.19       19.46      4.61 o 
  -1   9  11      129.70      104.56      8.03 o 
   0   9  11       59.65       60.67      7.37 o 
   1   9  11        1.09        5.43      3.21 o 
   2   9  11        3.60        5.29      3.28 o 
   3   9  11       20.39       22.60      4.94 o 
   4   9  11       42.73       40.66      9.34 o 
   5   9  11       29.45       24.87      7.20 o 
   6   9  11       18.17       25.76      7.32 o 
   7   9  11        7.41       15.28      6.57 o 
 -11  10  11        3.42       13.01      7.70 o 
 -10  10  11       24.55       35.04      6.38 o 
  -9  10  11        3.56        4.59      3.91 o 
  -8  10  11        6.64       10.80      3.82 o 
  -7  10  11        6.53        4.30      4.86 o 
  -6  10  11      126.16      107.15      8.43 o 
  -5  10  11       56.83       47.43      8.33 o 
  -4  10  11       17.59       16.49      4.36 o 
  -3  10  11       21.55       19.50      4.53 o 
  -2  10  11      118.59       98.95      7.90 o 
  -1  10  11       15.73       21.10      4.94 o 
   0  10  11      152.29      119.86     18.43 o 
   1  10  11       44.84       44.00      6.59 o 
   2  10  11        2.76        8.26      3.67 o 
   3  10  11        0.82        3.28      4.80 o 
   4  10  11       14.07       18.06      7.20 o 
   5  10  11        3.51        6.06      5.18 o 
   6  10  11       42.11       41.67     10.10 o 
 -11  11  11       12.31       22.85      9.34 o 
 -10  11  11       14.09       17.72      5.22 o 
  -9  11  11       26.39       37.45      6.59 o 
  -8  11  11        9.14       14.56      4.67 o 
  -7  11  11        3.43        4.62      3.26 o 
  -6  11  11        6.95       13.06      4.27 o 
  -5  11  11       25.37       31.93      5.78 o 
  -4  11  11        5.60        4.07      3.20 o 
  -3  11  11       18.59       22.69      4.99 o 
  -2  11  11        4.35        3.13      3.91 o 
  -1  11  11        7.53        8.80      5.74 o 
   0  11  11       12.03       10.77      4.17 o 
   1  11  11       36.13       46.01      8.40 o 
   2  11  11        1.15        2.78      4.42 o 
   3  11  11        0.71        9.72      5.18 o 
   4  11  11        0.07        6.69      4.67 o 
   5  11  11        3.31        2.78      4.04 o 
   6  11  11       15.43       19.07      6.69 o 
 -10  12  11        0.34       10.61      6.44 o 
  -9  12  11       13.70       18.65      6.38 o 
  -8  12  11        0.13        6.47      3.94 o 
  -7  12  11        0.01       -0.32      2.63 o 
  -6  12  11        0.42        6.66      3.47 o 
  -5  12  11        0.01        5.80      3.48 o 
  -4  12  11        7.49        9.20      3.70 o 
  -3  12  11        0.51        3.70      2.91 o 
  -2  12  11        3.74        4.83      2.89 o 
  -1  12  11        7.59       11.32      4.03 o 
   0  12  11        0.06        4.29      3.16 o 
   1  12  11        2.97        2.74      2.85 o 
   2  12  11        5.15       10.48      5.43 o 
   3  12  11       19.96       25.88      7.95 o 
   4  12  11       25.63       21.59      7.32 o 
   5  12  11        5.15        3.79      5.18 o 
  -9  13  11        9.62       10.36      6.82 o 
  -8  13  11        5.54        7.38      3.69 o 
  -7  13  11        2.03        5.98      3.46 o 
  -6  13  11        3.60        3.92      3.25 o 
  -5  13  11        8.12        5.37      3.27 o 
  -4  13  11        1.28        0.99      2.78 o 
  -3  13  11       19.10       14.90      6.19 o 
  -2  13  11        0.13        4.70      3.30 o 
  -1  13  11        1.41        3.60      3.03 o 
   0  13  11        0.93        5.34      3.12 o 
   1  13  11       15.49       20.71      6.69 o 
   2  13  11        0.04        5.81      5.18 o 
  -8  14  11        1.46       10.81      4.23 o 
  -7  14  11        0.12        3.87      3.47 o 
  -6  14  11        6.80        9.37      3.76 o 
  -5  14  11        3.36        6.95      3.49 o 
  -4  14  11        2.23        8.60      3.75 o 
  -3  14  11        0.63        0.87      4.67 o 
  -2  14  11        0.39        3.41      4.29 o 
  -1  14  11        6.00        8.71      5.68 o 
   0  14  11       17.27       11.49      7.45 o 
  -6  15  11        0.14        3.54      5.43 o 
  -5  15  11        2.23       12.37      6.19 o 
  -4  15  11        1.00        1.26      3.91 o 
  -3  15  11        0.00       10.86      6.06 o 
  -2  15  11       18.93       22.98      8.21 o 
  -1  15  11       23.41       28.03      8.33 o 
   0  15  11        5.51        2.90      5.68 o 
 -14   0  12       42.21       76.77     13.64 o 
 -12   0  12       55.19       59.60     11.74 o 
 -10   0  12        1.42        6.33      3.08 o 
  -8   0  12      509.67      482.16     16.15 o 
  -6   0  12       33.85       35.06      5.61 o 
  -4   0  12        2.36        4.34      2.90 o 
  -2   0  12      364.81      364.08     12.68 o 
   0   0  12        0.73        2.65      2.97 o 
   2   0  12        1.57       -0.35      2.32 o 
   4   0  12       27.85       29.98      5.61 o 
   6   0  12       10.40        7.58      5.43 o 
   8   0  12        3.13       15.40      6.19 o 
 -14   1  12        8.57       14.90      5.45 o 
 -13   1  12        5.18       12.60      7.01 o 
 -12   1  12        7.02       12.59      3.48 o 
 -11   1  12       23.27       23.72      4.49 o 
 -10   1  12       68.93       71.70      5.67 o 
  -9   1  12      166.08      151.83      8.20 o 
  -8   1  12       19.41       25.19      3.55 o 
  -7   1  12       16.83       20.22      3.23 o 
  -6   1  12       47.86       46.83      4.32 o 
  -5   1  12       47.77       51.68      4.40 o 
  -4   1  12       47.94       49.72      4.14 o 
  -3   1  12       10.30       16.38      2.73 o 
  -2   1  12      250.18      220.25      7.04 o 
  -1   1  12      549.25      532.83     14.38 o 
   0   1  12        4.35        7.60      1.84 o 
   1   1  12      283.30      264.20      7.91 o 
   2   1  12        2.60        1.98      1.82 o 
   3   1  12        2.49        4.25      2.31 o 
   4   1  12        0.78        7.72      2.36 o 
   5   1  12       60.12       62.63      7.66 o 
   6   1  12        1.22        2.15      2.32 o 
   7   1  12       17.18       16.00      4.15 o 
   8   1  12        1.53        3.58      3.12 o 
 -13   2  12       12.92       20.27      5.44 o 
 -12   2  12       10.77       18.67      4.04 o 
 -11   2  12       16.57       24.92      4.92 o 
 -10   2  12       68.10       70.48      6.56 o 
  -9   2  12        0.04        0.73      1.94 o 
  -8   2  12      214.01      205.73      7.54 o 
  -7   2  12       96.00       90.28      5.11 o 
  -6   2  12       31.86       34.96      3.90 o 
  -5   2  12      396.38      356.95      9.20 o 
  -4   2  12      318.71      283.75      8.09 o 
  -3   2  12       95.17       84.67      5.94 o 
  -2   2  12      656.95      645.40     17.84 o 
  -1   2  12      366.49      303.90     12.30 o 
   0   2  12      139.33      126.60      6.06 o 
   1   2  12       28.24       31.05      3.63 o 
   2   2  12       98.06      101.15      5.27 o 
   3   2  12       10.75       11.20      2.88 o 
   4   2  12       17.04       29.80      4.37 o 
   5   2  12        1.71        0.05      1.84 o 
   6   2  12       18.55       10.18      3.88 o 
   7   2  12       10.44       10.15      6.06 o 
   8   2  12        2.34        8.42      3.84 o 
 -13   3  12       11.47       26.10      6.06 o 
 -12   3  12       32.74       35.99      6.72 o 
 -11   3  12        5.79        4.57      2.45 o 
 -10   3  12       42.96       43.01      7.19 o 
  -9   3  12       67.30       68.51      6.25 o 
  -8   3  12      202.09      192.02      8.32 o 
  -7   3  12       79.65       72.66      5.09 o 
  -6   3  12      149.08      143.20      6.52 o 
  -5   3  12       51.19       45.45      4.19 o 
  -4   3  12      133.78      130.96      5.69 o 
  -3   3  12        1.69        2.11      1.59 o 
  -2   3  12      155.62      143.40      5.72 o 
  -1   3  12        0.45        1.47      1.48 o 
   0   3  12      102.54       98.99      6.25 o 
   1   3  12      166.60      152.30      8.25 o 
   2   3  12        0.34        1.87      1.96 o 
   3   3  12       20.03       24.24      3.90 o 
   4   3  12       16.60       20.56      3.76 o 
   5   3  12        2.84        7.73      2.56 o 
   6   3  12        7.21        9.43      3.39 o 
   7   3  12        0.17        1.99      2.54 o 
   8   3  12        9.03       19.25      5.00 o 
 -13   4  12       56.76       90.31     18.75 o 
 -12   4  12       12.67       20.51      4.86 o 
 -11   4  12       55.62       71.45      8.47 o 
 -10   4  12       34.97       40.18      6.58 o 
  -9   4  12       51.63       44.59      6.91 o 
  -8   4  12       30.53       27.96      5.44 o 
  -7   4  12      178.36      154.86      7.32 o 
  -6   4  12      123.69      114.69      6.33 o 
  -5   4  12      434.14      358.75      8.12 o 
  -4   4  12        0.47       -0.04      1.34 o 
  -3   4  12      447.25      412.06     14.16 o 
  -2   4  12      378.90      343.66     10.50 o 
  -1   4  12      414.60      392.40     15.44 o 
   0   4  12       57.48       61.13      4.70 o 
   1   4  12       57.94       56.29      5.27 o 
   2   4  12       22.49       24.46      3.76 o 
   3   4  12        5.53        8.09      3.28 o 
   4   4  12       77.88       76.55      6.16 o 
   5   4  12       10.96       12.04      3.20 o 
   6   4  12        0.91        0.30      2.20 o 
   7   4  12        0.00        0.14      6.57 o 
   8   4  12        4.11        8.48      9.03 o 
 -13   5  12        3.00       16.67      7.32 o 
 -12   5  12        6.17        5.39      4.42 o 
 -11   5  12      143.05      128.08      9.65 o 
 -10   5  12      103.11      103.19      9.10 o 
  -9   5  12      117.23       98.60      8.15 o 
  -8   5  12      116.11      108.64     10.48 o 
  -7   5  12       35.85       44.87      6.67 o 
  -6   5  12        3.57        0.93      2.70 o 
  -5   5  12      150.68      123.85      6.52 o 
  -4   5  12      173.98      144.83     10.60 o 
  -3   5  12      155.90      141.86      9.09 o 
  -2   5  12      663.81      563.48     15.55 o 
  -1   5  12      227.09      195.01      9.45 o 
   0   5  12      134.37      123.41      6.42 o 
   1   5  12       10.07       10.71      2.74 o 
   2   5  12       61.89       57.70      5.39 o 
   3   5  12      210.42      184.57      8.19 o 
   4   5  12       12.68       14.68      4.07 o 
   5   5  12        3.45        7.74      2.83 o 
   6   5  12        1.53        6.53      2.69 o 
   7   5  12        0.30        4.11      3.04 o 
 -13   6  12        0.01       -0.63      5.68 o 
 -12   6  12        9.66       16.00      4.64 o 
 -11   6  12       93.55      107.04      9.42 o 
 -10   6  12        1.99        2.68      2.93 o 
  -9   6  12        7.23        8.97      3.81 o 
  -8   6  12       56.69       70.37     15.21 o 
  -7   6  12       75.05       82.90      7.94 o 
  -6   6  12       16.97       18.46      4.86 o 
  -5   6  12        4.06        4.84      2.35 o 
  -4   6  12      122.56      122.56      6.68 o 
  -3   6  12      103.59       94.66      7.63 o 
  -2   6  12       98.09       83.45      7.30 o 
  -1   6  12       35.89       38.75      6.11 o 
   0   6  12       56.25       58.41      7.22 o 
   1   6  12       20.91       21.58      4.75 o 
   2   6  12      225.52      222.48     16.79 o 
   3   6  12       42.42       44.64      6.38 o 
   4   6  12        6.00        9.47      5.56 o 
   5   6  12        4.19        3.24      2.17 o 
   6   6  12        1.51        2.20      4.61 o 
   7   6  12       16.26       28.90      5.82 o 
 -12   7  12        1.28        9.54      4.03 o 
 -11   7  12        3.26        9.78      3.94 o 
 -10   7  12       76.77       90.12      9.62 o 
  -9   7  12        6.46        8.86      3.97 o 
  -8   7  12       89.45       92.43      8.50 o 
  -7   7  12      277.57      256.70     12.63 o 
  -6   7  12        0.14        0.82      3.07 o 
  -5   7  12       80.56       64.86      7.67 o 
  -4   7  12      110.74       90.14      7.63 o 
  -3   7  12      146.60      113.53      8.48 o 
  -2   7  12        0.86        4.76      3.25 o 
  -1   7  12      277.05      240.83     11.73 o 
   0   7  12       50.33       57.18      7.32 o 
   1   7  12       52.42       51.22      6.96 o 
   2   7  12      110.67       92.73      7.50 o 
   3   7  12        2.52        1.70      3.17 o 
   4   7  12        0.00       11.49      5.68 o 
   5   7  12       37.60       31.31      8.08 o 
   6   7  12       11.81       17.17      6.44 o 
   7   7  12       20.75       40.53     10.73 o 
 -12   8  12       14.64       22.10      9.72 o 
 -11   8  12      127.25      143.90     10.64 o 
 -10   8  12        0.57        5.16      3.57 o 
  -9   8  12       10.49       10.98      3.93 o 
  -8   8  12       25.20       22.12      4.95 o 
  -7   8  12        0.50        1.52      3.41 o 
  -6   8  12      188.42      153.45     10.08 o 
  -5   8  12      166.38      152.85      9.87 o 
  -4   8  12        1.39        1.18      2.93 o 
  -3   8  12       80.60       59.51      7.40 o 
  -2   8  12       11.28       12.09      4.03 o 
  -1   8  12       73.80       69.70      7.79 o 
   0   8  12        0.22        3.01      3.12 o 
   1   8  12        4.98       10.23      3.72 o 
   2   8  12        3.94        5.93      3.21 o 
   3   8  12       20.82       25.16      5.30 o 
   4   8  12       14.92       30.68      8.08 o 
   5   8  12       33.30       38.26      9.47 o 
   6   8  12        0.27        6.82      5.05 o 
 -11   9  12       19.11       29.61      8.21 o 
 -10   9  12      107.85      133.04     17.68 o 
  -9   9  12       13.63       16.90      4.94 o 
  -8   9  12       13.10       25.04      5.63 o 
  -7   9  12       24.79       20.20      4.94 o 
  -6   9  12       27.94       36.06      6.46 o 
  -5   9  12        7.67        6.92      4.17 o 
  -4   9  12        3.22        1.94      2.91 o 
  -3   9  12       55.71       53.35      7.89 o 
  -2   9  12       10.93        9.94      4.03 o 
  -1   9  12        1.25        3.73      3.20 o 
   0   9  12       54.63       49.88      7.04 o 
   1   9  12        1.35        2.89      4.67 o 
   2   9  12       19.97       23.88      5.21 o 
   3   9  12       15.95       32.41      5.84 o 
   4   9  12        6.30        5.90      3.43 o 
   5   9  12        1.95       -0.25      4.17 o 
   6   9  12       14.52       30.93      9.22 o 
 -11  10  12       33.35       58.22     15.40 o 
 -10  10  12        0.20        4.64      3.40 o 
  -9  10  12        2.75        9.10      3.73 o 
  -8  10  12       12.64       15.13      4.36 o 
  -7  10  12        9.46        8.22      3.33 o 
  -6  10  12       37.69       33.89      6.02 o 
  -5  10  12       17.00       15.35      4.36 o 
  -4  10  12       51.80       41.93      6.50 o 
  -3  10  12       11.51       10.78      3.92 o 
  -2  10  12        1.09        6.34      3.27 o 
  -1  10  12       19.23       20.84      4.95 o 
   0  10  12        0.01        2.78      3.20 o 
   1  10  12       26.13       30.43      5.75 o 
   2  10  12        0.92        3.37      3.21 o 
   3  10  12       22.83       31.31     10.29 o 
   4  10  12        3.21        3.62      3.79 o 
   5  10  12       22.45       23.86      7.70 o 
 -10  11  12       18.55       23.21      5.71 o 
  -9  11  12        7.12        9.44      4.03 o 
  -8  11  12        0.65        6.15      3.43 o 
  -7  11  12        9.49        5.90      4.17 o 
  -6  11  12       28.84       29.92      6.38 o 
  -5  11  12        0.65        2.14      2.53 o 
  -4  11  12        1.05        3.48      3.09 o 
  -3  11  12        3.74        6.15      3.39 o 
  -2  11  12       32.07       42.55      6.87 o 
  -1  11  12       11.13        7.36      3.88 o 
   0  11  12        1.33        1.69      3.06 o 
   1  11  12        1.43        1.69      2.97 o 
   2  11  12        0.01        2.21      3.09 o 
   3  11  12        2.25        7.86      3.74 o 
   4  11  12       16.03       26.92      5.64 o 
  -9  12  12       43.62       54.94      8.07 o 
  -8  12  12        7.37       16.70      4.76 o 
  -7  12  12        7.95       12.33      4.22 o 
  -6  12  12       10.37       11.14      4.01 o 
  -5  12  12        8.18       11.64      4.08 o 
  -4  12  12        1.38       10.72      3.88 o 
  -3  12  12        0.53        4.10      3.06 o 
  -2  12  12        9.65       17.61      4.64 o 
  -1  12  12       13.06       14.99      4.27 o 
   0  12  12        2.96        3.77      2.94 o 
   1  12  12        0.98        4.46      3.02 o 
   2  12  12        0.09        0.99      3.35 o 
   3  12  12        2.05        5.54      6.25 o 
   4  12  12       27.36       30.38      5.97 o 
  -8  13  12        1.35       12.37      6.63 o 
  -7  13  12        0.13       10.19      4.06 o 
  -6  13  12        6.26       10.22      4.27 o 
  -5  13  12        3.39        1.75      6.88 o 
  -4  13  12       70.98       77.81      9.02 o 
  -3  13  12        0.14        4.06      4.73 o 
  -2  13  12        4.57        7.34      3.94 o 
  -1  13  12        7.67       16.27      4.78 o 
   0  13  12        6.89       10.93      4.42 o 
   1  13  12        0.03        5.26      3.62 o 
   2  13  12        7.54        9.39      4.30 o 
  -6  14  12        7.24       15.99      4.94 o 
  -5  14  12        1.58        8.55      3.84 o 
  -4  14  12        0.07        2.88      3.34 o 
  -3  14  12       13.55       15.94      9.09 o 
  -2  14  12        0.32        2.50      3.53 o 
  -1  14  12       26.49       11.24      7.07 o 
   0  14  12        1.57        5.05      5.30 o 
   1  14  12        3.62       13.01      7.20 o 
 -13   0  13       60.85       80.05     13.64 o 
 -11   0  13        0.63        4.28      4.73 o 
  -9   0  13       21.15       26.74      5.44 o 
  -7   0  13        1.36       -1.25      2.52 o 
  -5   0  13       36.70       41.82      5.98 o 
  -3   0  13       15.87       21.67      4.45 o 
  -1   0  13      554.31      543.99     47.16 o 
   1   0  13        0.02       -1.11      2.41 o 
   3   0  13       13.21       14.06      4.03 o 
   5   0  13       11.69       23.99      7.70 o 
   7   0  13        7.71        5.56      4.42 o 
 -13   1  13       10.74       10.45      6.00 o 
 -12   1  13      173.16      174.87      9.03 o 
 -11   1  13       17.85       33.65      4.97 o 
 -10   1  13        8.07       13.33      2.71 o 
  -9   1  13        7.68        4.96      2.18 o 
  -8   1  13       64.15       61.36      5.20 o 
  -7   1  13        0.04        4.69      2.08 o 
  -6   1  13       99.21       94.42      5.28 o 
  -5   1  13       25.52       39.55      4.16 o 
  -4   1  13       22.07       25.44      3.36 o 
  -3   1  13       39.20       43.13      4.20 o 
  -2   1  13      551.87      534.70     21.47 o 
  -1   1  13        0.04        1.99      2.07 o 
   0   1  13      109.92       98.19      6.32 o 
   1   1  13       11.42       14.09      2.76 o 
   2   1  13      151.22      130.89      6.31 o 
   3   1  13       12.60       11.66      2.62 o 
   4   1  13      108.54       96.76      6.61 o 
   5   1  13        2.13        1.43      2.66 o 
   6   1  13        0.90        2.99      6.25 o 
   7   1  13        5.95       13.28      4.24 o 
 -13   2  13       51.83       62.02      6.60 o 
 -12   2  13       32.97       45.55      5.89 o 
 -11   2  13       66.69       72.52      7.00 o 
 -10   2  13        5.78       11.47      3.05 o 
  -9   2  13        1.10        5.04      1.85 o 
  -8   2  13       61.31       65.26      5.36 o 
  -7   2  13      324.73      278.53      8.82 o 
  -6   2  13        0.26        1.67      1.85 o 
  -5   2  13      136.35      127.85      5.89 o 
  -4   2  13       68.16       76.82      4.88 o 
  -3   2  13        1.15        1.38      1.86 o 
  -2   2  13      241.54      223.71      9.65 o 
  -1   2  13      471.80      417.01     16.92 o 
   0   2  13       22.10       23.53      3.02 o 
   1   2  13       98.23      100.20      6.47 o 
   2   2  13        0.57        3.11      1.98 o 
   3   2  13        0.73        2.51      2.06 o 
   4   2  13        3.35        3.12      2.29 o 
   5   2  13       15.58       21.42      4.03 o 
   6   2  13        1.79        0.49      2.75 o 
   7   2  13        7.77        9.92      3.79 o 
 -13   3  13        5.39        7.09      4.00 o 
 -12   3  13        0.06        6.74      3.08 o 
 -11   3  13        0.13        6.50      3.45 o 
 -10   3  13        0.27        5.25      2.63 o 
  -9   3  13        1.83        2.12      3.12 o 
  -8   3  13      120.43      111.21      8.61 o 
  -7   3  13       12.30       15.62      2.88 o 
  -6   3  13       15.01       20.86      3.22 o 
  -5   3  13      197.30      182.70      7.01 o 
  -4   3  13      290.93      258.33      8.09 o 
  -3   3  13       44.44       49.37      4.38 o 
  -2   3  13      236.22      227.02      8.48 o 
  -1   3  13      294.91      272.18     10.83 o 
   0   3  13        1.01        1.63      1.89 o 
   1   3  13      105.48      115.38      7.08 o 
   2   3  13      114.98      109.22      7.98 o 
   3   3  13        1.58        0.34      1.97 o 
   4   3  13       78.93       66.96      6.55 o 
   5   3  13       13.74       15.46      3.52 o 
   6   3  13        0.52        4.16      2.90 o 
   7   3  13        0.06        5.60      3.20 o 
 -13   4  13        0.15        8.43      3.73 o 
 -12   4  13       15.17       18.52      5.27 o 
 -11   4  13        2.67        6.53      3.27 o 
 -10   4  13       33.35       35.81      6.36 o 
  -9   4  13      120.65       93.21      8.64 o 
  -8   4  13       35.41       34.89      6.07 o 
  -7   4  13      214.90      177.50     10.58 o 
  -6   4  13       22.40       25.53      3.95 o 
  -5   4  13      129.57      114.83      5.29 o 
  -4   4  13       80.55       82.11      4.45 o 
  -3   4  13      248.12      221.64      6.67 o 
  -2   4  13      594.02      525.20     14.60 o 
  -1   4  13      264.27      238.00      8.56 o 
   0   4  13       10.44        9.36      2.55 o 
   1   4  13       36.06       33.29      4.53 o 
   2   4  13       22.41       26.37      4.11 o 
   3   4  13       54.09       64.34      7.57 o 
   4   4  13      123.10      112.16      7.12 o 
   5   4  13        0.01        0.87      3.34 o 
   6   4  13        1.78        5.02      2.47 o 
   7   4  13        0.57       -1.04      2.90 o 
 -12   5  13       13.94       23.62      5.30 o 
 -11   5  13       26.71       39.27      6.68 o 
 -10   5  13       46.56       61.08      8.13 o 
  -9   5  13      167.03      171.47     18.31 o 
  -8   5  13        8.56       12.29      7.13 o 
  -7   5  13      218.65      176.06     14.14 o 
  -6   5  13       10.45       16.12      4.28 o 
  -5   5  13       66.70       57.85      6.16 o 
  -4   5  13        1.45        4.39      2.45 o 
  -3   5  13        0.10        3.52      2.42 o 
  -2   5  13        4.89        5.19      2.67 o 
  -1   5  13       81.66       76.76     10.98 o 
   0   5  13        2.36        5.93      3.52 o 
   1   5  13      117.99      117.89     11.60 o 
   2   5  13       28.78       41.74      5.02 o 
   3   5  13       79.96       74.18      8.01 o 
   4   5  13        1.83        3.76      2.48 o 
   5   5  13       11.38       10.23      3.13 o 
   6   5  13        5.69        5.77      3.35 o 
 -12   6  13       87.93      101.15      9.58 o 
 -11   6  13       47.39       60.52      8.54 o 
 -10   6  13        1.17        3.81      3.48 o 
  -9   6  13       37.23       49.12      7.40 o 
  -8   6  13       73.35       79.64      8.70 o 
  -7   6  13        0.02        2.73      3.36 o 
  -6   6  13       25.58       30.43      5.71 o 
  -5   6  13       14.70       17.98      3.38 o 
  -4   6  13        6.37        7.39      2.75 o 
  -3   6  13       29.07       35.39     10.67 o 
  -2   6  13        1.88        6.56      3.57 o 
  -1   6  13       78.04       82.76      8.34 o 
   0   6  13       30.21       25.12      7.20 o 
   1   6  13        3.30        5.87      3.26 o 
   2   6  13        1.68        4.18      3.30 o 
   3   6  13        0.19       -0.63      3.54 o 
   4   6  13       23.65       30.56      8.33 o 
   5   6  13       40.02       42.94      6.92 o 
   6   6  13        3.03        3.41      5.30 o 
 -12   7  13        1.35        6.46      3.94 o 
 -11   7  13        9.24       16.95      5.02 o 
 -10   7  13       39.52       54.45      7.93 o 
  -9   7  13      156.83      171.61     11.20 o 
  -8   7  13       22.93       25.14      7.39 o 
  -7   7  13       26.07       20.03      5.11 o 
  -6   7  13      305.54      274.52     20.08 o 
  -5   7  13        2.34        9.44      4.15 o 
  -4   7  13       11.56       12.17      4.03 o 
  -3   7  13      113.21       96.78      8.08 o 
  -2   7  13       17.62       18.04      4.69 o 
  -1   7  13        0.02        1.62      2.76 o 
   0   7  13       92.53       98.52      8.55 o 
   1   7  13       15.93       23.39      5.40 o 
   2   7  13       19.17       27.35      5.67 o 
   3   7  13        1.41        5.65      3.46 o 
   4   7  13        1.11        5.43      4.80 o 
   5   7  13        1.12        9.47      5.93 o 
   6   7  13        0.44       -3.03      4.17 o 
 -11   8  13        8.87       20.39      5.73 o 
 -10   8  13        1.64        3.44      3.33 o 
  -9   8  13        0.21        1.59      3.46 o 
  -8   8  13        1.39        6.21      3.65 o 
  -7   8  13       33.12       37.72      6.37 o 
  -6   8  13       41.18       38.65      6.68 o 
  -5   8  13       11.46       21.18      4.94 o 
  -4   8  13       48.93       42.79      6.78 o 
  -3   8  13       23.83       25.98      5.32 o 
  -2   8  13       68.68       66.79      8.08 o 
  -1   8  13       60.38       64.70      7.94 o 
   0   8  13       22.10       14.34      4.28 o 
   1   8  13        1.34        6.52      3.45 o 
   2   8  13        5.96       14.12      4.22 o 
   3   8  13       18.46       22.60      5.11 o 
   4   8  13        0.16        3.66      4.42 o 
   5   8  13       20.37       28.91      9.22 o 
 -11   9  13        0.06        3.31      3.85 o 
 -10   9  13        0.52        5.25      3.97 o 
  -9   9  13       89.25       96.50      9.06 o 
  -8   9  13       15.49       22.84      7.32 o 
  -7   9  13        0.91        5.92      3.60 o 
  -6   9  13       50.21       53.45      7.63 o 
  -5   9  13       27.72       30.37      5.80 o 
  -4   9  13        1.19        6.17      5.49 o 
  -3   9  13       22.47       23.05      5.44 o 
  -2   9  13        2.92        7.33      3.75 o 
  -1   9  13       22.75       35.65      6.15 o 
   0   9  13       12.53       17.05      4.46 o 
   1   9  13       10.81       16.35      4.59 o 
   2   9  13        3.32       10.54      5.62 o 
   3   9  13        9.29       14.91      4.86 o 
   4   9  13        3.73        9.85      5.43 o 
   5   9  13        0.58        6.31      6.19 o 
 -10  10  13       37.78       54.17     10.92 o 
  -9  10  13        0.32        7.51      4.03 o 
  -8  10  13        4.01        8.85      4.10 o 
  -7  10  13        0.73        5.33      3.48 o 
  -6  10  13        6.49       12.63      4.15 o 
  -5  10  13       39.73       53.21      7.56 o 
  -4  10  13       11.11       11.27      3.93 o 
  -3  10  13       19.37       21.16      5.30 o 
  -2  10  13        8.17       10.77      4.19 o 
  -1  10  13        5.47        7.58      3.77 o 
   0  10  13        0.46        5.20      3.54 o 
   1  10  13        2.52        8.34      3.60 o 
   2  10  13        0.33        6.25      3.73 o 
   3  10  13        1.81        4.61      7.07 o 
   4  10  13        3.10        7.45      5.68 o 
  -9  11  13        4.77       11.75      4.63 o 
  -8  11  13       22.44       27.65      6.07 o 
  -7  11  13        0.08        6.98      3.79 o 
  -6  11  13       49.56       45.70      7.10 o 
  -5  11  13        0.25        0.16      3.47 o 
  -4  11  13       19.14       30.96      6.12 o 
  -3  11  13        0.51        3.00      3.30 o 
  -2  11  13        5.93        2.17      3.17 o 
  -1  11  13        7.81       12.05      4.03 o 
   0  11  13       12.59       11.45      4.04 o 
   1  11  13        5.77        9.65      4.48 o 
   2  11  13        1.38        2.72      3.25 o 
   3  11  13        3.49        6.71      7.07 o 
  -8  12  13        4.62        5.81      4.20 o 
  -7  12  13        0.23        5.52      4.01 o 
  -6  12  13       18.46       20.92      5.22 o 
  -5  12  13        0.85        1.25      2.98 o 
  -4  12  13        3.45        6.53      3.77 o 
  -3  12  13        0.11       -2.20      2.85 o 
  -2  12  13        5.00       14.41      4.67 o 
  -1  12  13        0.07       -1.08      2.97 o 
   0  12  13        3.89        4.39      3.48 o 
   1  12  13       21.63       27.39      5.98 o 
   2  12  13        4.83        4.05      5.81 o 
  -7  13  13        0.26        6.58      4.03 o 
  -6  13  13        6.52        5.62      4.15 o 
  -5  13  13       13.05       14.33      4.68 o 
  -4  13  13       13.31       24.60      5.40 o 
  -3  13  13        6.50       14.08      4.45 o 
  -2  13  13        7.23        8.05      4.03 o 
  -1  13  13        0.20        5.64      3.49 o 
   0  13  13        2.67        0.36      3.46 o 
   1  13  13        0.05        6.79      4.42 o 
  -3  14  13        2.37       12.37      6.44 o 
  -2  14  13        2.96        8.46      6.57 o 
 -12   0  14       97.81       98.23     14.39 o 
 -10   0  14       30.70       35.68      6.02 o 
  -8   0  14        0.10        5.43      2.91 o 
  -6   0  14        4.39        8.08      3.34 o 
  -4   0  14       45.31       32.72      5.40 o 
  -2   0  14      117.31      124.97      8.39 o 
   0   0  14        9.23        8.62      2.68 o 
   2   0  14        2.13        8.86      3.79 o 
   4   0  14       45.81       48.99     10.10 o 
   6   0  14        3.64       10.48      5.43 o 
 -13   1  14        7.87       29.55      8.71 o 
 -12   1  14        4.75       11.90      3.60 o 
 -11   1  14       74.66       78.43      7.28 o 
 -10   1  14        0.76        3.73      1.95 o 
  -9   1  14        9.57       16.80      3.15 o 
  -8   1  14        1.06        4.91      2.00 o 
  -7   1  14        0.30        1.33      1.90 o 
  -6   1  14        4.25        9.72      2.44 o 
  -5   1  14        0.00        3.43      1.81 o 
  -4   1  14       43.07       43.23      4.31 o 
  -3   1  14       19.14       23.79      3.57 o 
  -2   1  14        5.06        6.34      2.43 o 
  -1   1  14      557.38      529.83     27.55 o 
   0   1  14        0.11        4.38      1.95 o 
   1   1  14        6.25        5.80      2.22 o 
   2   1  14       44.13       39.88      4.64 o 
   3   1  14        0.67        3.55      2.11 o 
   4   1  14        0.40        1.78      2.30 o 
   5   1  14       77.81       62.96      8.39 o 
   6   1  14        2.39        8.67      3.97 o 
 -12   2  14       19.07       34.97      4.90 o 
 -11   2  14        2.90        3.99      2.47 o 
 -10   2  14        2.02        4.23      2.36 o 
  -9   2  14        0.99        4.03      1.99 o 
  -8   2  14       18.29       19.38      3.14 o 
  -7   2  14       14.36       18.45      3.25 o 
  -6   2  14       30.82       29.99      3.83 o 
  -5   2  14       53.59       55.42      4.91 o 
  -4   2  14       72.85       66.69      5.17 o 
  -3   2  14       17.87       27.12      3.56 o 
  -2   2  14       11.94       14.71      2.53 o 
  -1   2  14       94.37       94.25      4.93 o 
   0   2  14       65.59       70.42      5.31 o 
   1   2  14        8.44        9.54      2.86 o 
   2   2  14       69.26       69.80      5.78 o 
   3   2  14        0.11        1.56      2.10 o 
   4   2  14        1.11       -0.45      3.26 o 
   5   2  14        8.01        6.60      2.72 o 
   6   2  14       15.61       19.11      4.89 o 
 -12   3  14       24.18       37.51      7.00 o 
 -11   3  14       25.74       30.28      6.00 o 
 -10   3  14       54.58       65.90      8.37 o 
  -9   3  14        0.07        6.43      3.06 o 
  -8   3  14        0.81        4.18      2.20 o 
  -7   3  14       19.27       24.86      3.56 o 
  -6   3  14       89.05       88.88      5.54 o 
  -5   3  14       90.56       87.94      5.55 o 
  -4   3  14       10.06       10.44      2.28 o 
  -3   3  14      117.02      111.01      5.77 o 
  -2   3  14        0.29        1.22      1.64 o 
  -1   3  14      634.70      610.01     24.17 o 
   0   3  14       36.93       44.36      4.63 o 
   1   3  14       14.63       14.77      2.93 o 
   2   3  14       11.83       18.37      4.60 o 
   3   3  14       89.31       74.84      6.96 o 
   4   3  14       14.56       22.65      4.10 o 
   5   3  14       82.83       93.05      8.07 o 
   6   3  14        3.42       11.83      3.74 o 
 -12   4  14      221.99      238.66     13.70 o 
 -11   4  14       34.15       46.79      7.45 o 
 -10   4  14       25.33       40.83      7.95 o 
  -9   4  14        9.81       11.72      4.01 o 
  -8   4  14       18.26       17.37      4.37 o 
  -7   4  14        5.41        8.78      3.51 o 
  -6   4  14        2.46        5.45      2.52 o 
  -5   4  14       12.42       10.56      2.61 o 
  -4   4  14      124.32      105.93      8.20 o 
  -3   4  14       61.26       64.22      4.59 o 
  -2   4  14       70.95       71.47      4.44 o 
  -1   4  14       83.15       86.54      5.34 o 
   0   4  14       26.25       30.58      4.40 o 
   1   4  14       82.58       83.35      6.35 o 
   2   4  14      114.93      104.44      8.12 o 
   3   4  14        0.49        5.60      3.15 o 
   4   4  14        3.90        6.72      2.73 o 
   5   4  14       55.23       63.57      6.84 o 
   6   4  14        9.72       14.20      4.08 o 
 -12   5  14        2.02       16.90      8.90 o 
 -11   5  14       14.06       20.23      5.12 o 
 -10   5  14       58.34       66.29      8.53 o 
  -9   5  14        1.99        5.99      3.56 o 
  -8   5  14        7.82        8.71      3.54 o 
  -7   5  14        0.00        4.18      2.98 o 
  -6   5  14       18.63       14.98      4.42 o 
  -5   5  14      114.18       95.05      6.44 o 
  -4   5  14      125.23      114.08      7.31 o 
  -3   5  14       97.75       88.47      6.36 o 
  -2   5  14       15.49       17.11      3.57 o 
  -1   5  14       53.65       56.08      7.62 o 
   0   5  14        4.69        8.59      3.75 o 
   1   5  14        1.44        4.55      3.15 o 
   2   5  14       91.53       97.35     13.89 o 
   3   5  14       11.01       26.89      8.21 o 
   4   5  14       44.08       48.08      9.28 o 
   5   5  14        2.97        1.56      2.43 o 
 -11   6  14       44.84       57.01      8.44 o 
 -10   6  14       51.70       62.49      8.70 o 
  -9   6  14        0.02        3.33      3.34 o 
  -8   6  14        5.32        3.50      3.39 o 
  -7   6  14       27.30       24.37      5.27 o 
  -6   6  14       34.35       43.11      6.78 o 
  -5   6  14       13.91       18.31      3.60 o 
  -4   6  14        7.77        8.38      4.15 o 
  -3   6  14       79.63       81.83      9.66 o 
  -2   6  14       82.32       86.55     10.42 o 
  -1   6  14        0.05        0.82      3.47 o 
   0   6  14        2.39       -2.27      2.67 o 
   1   6  14        0.86        2.05      2.94 o 
   2   6  14       21.50       24.12      5.31 o 
   3   6  14        0.00        5.05      5.05 o 
   4   6  14       14.24       17.99      6.57 o 
   5   6  14       10.66        2.73      8.78 o 
 -11   7  14        0.39        7.21      3.70 o 
 -10   7  14       65.07       67.73      8.92 o 
  -9   7  14        0.82        5.54      5.49 o 
  -8   7  14       48.61       57.92      8.08 o 
  -7   7  14       80.98       73.75      8.96 o 
  -6   7  14       13.83       16.59      4.66 o 
  -5   7  14       10.35        9.13      8.21 o 
  -4   7  14       31.35       24.30      5.31 o 
  -3   7  14        7.29        9.88      3.84 o 
  -2   7  14      156.42      163.78     10.53 o 
  -1   7  14        0.03        0.38      3.03 o 
   0   7  14        0.13        1.14      3.18 o 
   1   7  14       14.34       23.81      6.19 o 
   2   7  14       31.69       34.02      6.12 o 
   3   7  14        4.35        8.21      4.80 o 
   4   7  14        3.48        7.83      5.68 o 
   5   7  14        0.17        6.69      5.18 o 
 -10   8  14        2.82        6.02      4.23 o 
  -9   8  14        0.09        0.84      3.17 o 
  -8   8  14       33.55       37.07      8.59 o 
  -7   8  14       23.31       27.71      5.49 o 
  -6   8  14        1.47        5.81      3.60 o 
  -5   8  14       38.18       41.56     10.10 o 
  -4   8  14       73.27       58.98      8.13 o 
  -3   8  14        0.51        1.62      3.00 o 
  -2   8  14        1.37        4.42      3.39 o 
  -1   8  14       38.90       52.85      7.65 o 
   0   8  14        0.03       -0.46      3.03 o 
   1   8  14       27.10       35.97      6.13 o 
   2   8  14       14.04       19.33      5.24 o 
   3   8  14        3.23        6.82      5.18 o 
   4   8  14        7.28       12.12      6.57 o 
 -10   9  14       51.72       56.08      8.61 o 
  -9   9  14       12.98       19.62      5.31 o 
  -8   9  14        0.40        7.32      3.75 o 
  -7   9  14       44.57       49.29      7.64 o 
  -6   9  14       13.64       19.76      5.21 o 
  -5   9  14       22.61       23.64      5.09 o 
  -4   9  14       20.29       27.61      5.75 o 
  -3   9  14       29.83       26.50      5.72 o 
  -2   9  14       26.59       26.36      5.61 o 
  -1   9  14        0.18        2.15      3.54 o 
   0   9  14        3.32       10.25      3.67 o 
   1   9  14       12.11        8.10      4.80 o 
   2   9  14        4.57        4.16      3.30 o 
   3   9  14        4.77        6.06      5.43 o 
  -9  10  14        2.81        7.48      7.32 o 
  -8  10  14       14.94       20.13      5.67 o 
  -7  10  14        1.43        7.47      4.27 o 
  -6  10  14        1.42        0.59      2.99 o 
  -5  10  14       45.56       48.28      7.59 o 
  -4  10  14       19.89       17.29      4.84 o 
  -3  10  14        6.52       10.00      4.13 o 
  -2  10  14        4.96       12.79      3.94 o 
  -1  10  14        2.53        7.76      3.38 o 
   0  10  14        5.88        4.39      3.33 o 
   1  10  14        0.50        2.16      3.44 o 
   2  10  14        1.53        6.37      6.19 o 
   3  10  14        3.05        3.43      3.79 o 
  -8  11  14        0.04        4.27      3.74 o 
  -7  11  14       29.81       34.06      6.74 o 
  -6  11  14        1.21       10.67      4.33 o 
  -5  11  14        6.77        6.06      3.88 o 
  -4  11  14       32.21       36.20      6.88 o 
  -3  11  14        8.02       11.82      4.22 o 
  -2  11  14        6.53       12.35      4.59 o 
  -1  11  14        5.46       10.54      4.08 o 
   0  11  14       15.19       17.91      4.97 o 
   1  11  14       17.46       17.50      5.21 o 
   2  11  14        0.94        7.82      3.81 o 
  -7  12  14       11.83        7.71      7.13 o 
  -6  12  14        0.09       -1.12      5.24 o 
  -5  12  14        3.09        3.37      3.58 o 
  -4  12  14        0.35        2.57      3.42 o 
  -3  12  14       20.27       28.28      5.88 o 
  -2  12  14        3.99       12.16      4.32 o 
  -1  12  14        1.14        3.30      4.01 o 
   0  12  14        0.05        4.34      3.79 o 
 -11   0  15       58.53       67.23      8.68 o 
  -9   0  15        7.00        6.24      4.17 o 
  -7   0  15      215.41      191.36     10.88 o 
  -5   0  15       76.68       72.41      8.59 o 
  -3   0  15       12.57       13.02      3.66 o 
  -1   0  15      165.30      165.24     15.53 o 
   1   0  15        1.47        2.56      2.90 o 
   3   0  15       62.40       75.37      8.99 o 
   5   0  15        3.15        3.66      5.05 o 
 -12   1  15       23.56       36.85      5.39 o 
 -11   1  15        2.62        8.03      3.14 o 
 -10   1  15       26.71       38.30      4.83 o 
  -9   1  15        1.98        5.78      2.06 o 
  -8   1  15       67.81       68.68      5.84 o 
  -7   1  15        8.35        9.07      3.08 o 
  -6   1  15       15.55       14.77      2.98 o 
  -5   1  15        1.31        4.49      1.99 o 
  -4   1  15        4.23        7.79      2.26 o 
  -3   1  15       19.11       15.54      2.88 o 
  -2   1  15       58.18       68.68      5.40 o 
  -1   1  15        6.34        4.46      1.89 o 
   0   1  15       49.93       52.57      5.78 o 
   1   1  15       15.13       17.34      3.10 o 
   2   1  15       22.53       21.44      3.41 o 
   3   1  15        5.07        7.28      2.54 o 
   4   1  15       15.75       19.16      3.63 o 
   5   1  15        0.55        4.80      3.07 o 
 -12   2  15        0.72       10.83      4.01 o 
 -11   2  15        7.41       10.32      3.97 o 
 -10   2  15        0.00        1.11      2.24 o 
  -9   2  15       26.68       32.15      4.23 o 
  -8   2  15        3.28        4.50      2.20 o 
  -7   2  15       47.35       49.60      4.85 o 
  -6   2  15       31.97       33.36      4.04 o 
  -5   2  15       60.43       72.57      5.61 o 
  -4   2  15       23.42       27.78      5.56 o 
  -3   2  15        0.08        1.49      1.52 o 
  -2   2  15       30.91       40.96      3.88 o 
  -1   2  15        8.38       13.94      2.79 o 
   0   2  15        5.14        9.75      2.43 o 
   1   2  15        1.67        5.23      2.10 o 
   2   2  15       39.35       51.02      6.08 o 
   3   2  15        1.50        0.57      2.09 o 
   4   2  15        0.22        4.98      2.96 o 
   5   2  15       10.39        5.40      3.51 o 
 -12   3  15        0.05        6.30      3.67 o 
 -11   3  15       15.99       21.00      5.53 o 
 -10   3  15        0.34        0.45      5.87 o 
  -9   3  15        4.86        9.59      3.48 o 
  -8   3  15       11.98       12.64      3.79 o 
  -7   3  15        3.79        2.97      2.82 o 
  -6   3  15       10.87        9.92      2.50 o 
  -5   3  15      123.15      114.47      5.22 o 
  -4   3  15       15.26        9.64      2.21 o 
  -3   3  15       15.10       14.16      2.48 o 
  -2   3  15        8.84        9.96      2.19 o 
  -1   3  15       16.39       22.41      3.28 o 
   0   3  15      143.82      137.89      8.88 o 
   1   3  15      297.95      270.70     12.97 o 
   2   3  15       10.06        5.19      2.32 o 
   3   3  15        4.06        7.01      2.81 o 
   4   3  15        0.35        5.06      2.58 o 
   5   3  15       15.28       17.60      3.65 o 
 -11   4  15        2.90        8.84      3.93 o 
 -10   4  15        0.08        9.66      3.92 o 
  -9   4  15        2.04        6.04      3.57 o 
  -8   4  15        2.67        3.02      5.30 o 
  -7   4  15       14.91       15.51      4.81 o 
  -6   4  15       51.49       46.15      5.30 o 
  -5   4  15        4.50        4.79      2.07 o 
  -4   4  15       13.75       21.34      3.18 o 
  -3   4  15       12.83       10.48      2.78 o 
  -2   4  15       88.57       79.30      5.96 o 
  -1   4  15        0.84        1.55      2.33 o 
   0   4  15       12.63       12.35      3.06 o 
   1   4  15       31.44       33.76      7.77 o 
   2   4  15       41.47       41.44      8.08 o 
   3   4  15       11.77       11.20      3.92 o 
   4   4  15       34.91       34.64      5.06 o 
   5   4  15        5.94       10.35      5.81 o 
 -11   5  15       59.25       63.97      8.88 o 
 -10   5  15       13.85       22.57      5.50 o 
  -9   5  15       48.40       45.25     12.00 o 
  -8   5  15        0.32        2.72      2.93 o 
  -7   5  15       31.04       36.86      6.38 o 
  -6   5  15       45.58       36.67      6.47 o 
  -5   5  15       21.71       20.28      3.77 o 
  -4   5  15        5.52        6.55      2.79 o 
  -3   5  15       23.07       23.40      4.02 o 
  -2   5  15       31.24       32.44      6.06 o 
  -1   5  15       13.91       15.65      4.40 o 
   0   5  15       24.87       25.18      5.62 o 
   1   5  15       54.75       60.35      7.99 o 
   2   5  15        3.41        2.27      3.79 o 
   3   5  15        4.92        7.53      3.61 o 
   4   5  15        9.12       14.93      4.85 o 
 -11   6  15       21.66       38.27      6.23 o 
 -10   6  15        8.10        8.05      3.74 o 
  -9   6  15        3.40        4.45      3.91 o 
  -8   6  15       18.30       17.55      4.71 o 
  -7   6  15       13.91       25.29      5.50 o 
  -6   6  15       42.05       47.29      7.26 o 
  -5   6  15        0.28        0.76      2.77 o 
  -4   6  15       57.31       60.07      8.01 o 
  -3   6  15       14.02       19.54      4.89 o 
  -2   6  15        0.96        1.38      5.37 o 
  -1   6  15       11.76       16.72      4.92 o 
   0   6  15        0.50       -1.11      2.76 o 
   1   6  15        0.01        2.75      2.94 o 
   2   6  15        3.03        2.65      4.92 o 
   3   6  15       24.03       38.26      9.72 o 
   4   6  15        0.54        0.32      3.21 o 
 -10   7  15        6.17       10.45      4.45 o 
  -9   7  15      116.09      112.88     10.28 o 
  -8   7  15        1.07        2.71      3.21 o 
  -7   7  15       15.42       14.15      7.89 o 
  -6   7  15        1.93        4.49      3.29 o 
  -5   7  15       12.79       22.75      6.57 o 
  -4   7  15        0.33        1.18      5.81 o 
  -3   7  15       22.38       26.40      6.06 o 
  -2   7  15        3.31        5.05      3.57 o 
  -1   7  15       20.77       31.14      6.20 o 
   0   7  15        2.88       10.71      4.73 o 
   1   7  15        5.39       10.46      4.06 o 
   2   7  15        1.74        6.82      5.30 o 
   3   7  15        3.72        6.06      6.06 o 
  -9   8  15        1.49        3.30      4.17 o 
  -8   8  15       25.59       23.64      5.80 o 
  -7   8  15        7.13       16.03      4.59 o 
  -6   8  15        1.68       11.32      4.11 o 
  -5   8  15        0.60        1.03      3.56 o 
  -4   8  15       66.33       69.63      8.75 o 
  -3   8  15        4.98        6.57      3.58 o 
  -2   8  15       47.85       54.81      7.59 o 
  -1   8  15       20.66       25.34      5.53 o 
   0   8  15        0.44        3.54      3.16 o 
   1   8  15        3.69        3.75      3.79 o 
   2   8  15       16.31       21.29      5.50 o 
   3   8  15        1.54       10.23      5.93 o 
  -9   9  15       30.93       37.22      7.27 o 
  -8   9  15       24.89       36.15      6.83 o 
  -7   9  15        3.39        8.65      4.11 o 
  -6   9  15       65.46       47.21      7.58 o 
  -5   9  15        3.66        0.34      3.17 o 
  -4   9  15        0.97        6.66      4.48 o 
  -3   9  15        5.60        8.79      4.22 o 
  -2   9  15        1.35        3.55      3.40 o 
  -1   9  15       10.07       11.58      4.64 o 
   0   9  15        0.00        3.27      3.98 o 
   1   9  15        0.31        4.14      3.70 o 
   2   9  15        5.18       12.19      4.78 o 
  -8  10  15        9.84        9.30      4.19 o 
  -7  10  15       28.27       31.83      6.64 o 
  -6  10  15        6.62        6.06      4.11 o 
  -5  10  15        7.72        7.52      4.39 o 
  -4  10  15        1.37        1.80      3.15 o 
  -3  10  15        2.89       15.28     10.61 o 
  -2  10  15        3.53        7.31      7.39 o 
  -1  10  15        1.28       10.62      4.60 o 
   0  10  15       18.09       27.99      6.27 o 
   1  10  15        1.16        3.11      3.79 o 
  -6  11  15       61.22       63.84      9.01 o 
  -5  11  15        4.84        6.02      4.08 o 
  -4  11  15        2.68        2.68      3.56 o 
  -3  11  15       77.75       91.40     10.80 o 
  -2  11  15        9.83        5.42      5.93 o 
  -1  11  15       13.56       21.95      5.78 o 
 -10   0  16        1.15        6.96      3.47 o 
  -8   0  16      181.72      164.75     11.62 o 
  -6   0  16      170.43      154.67     10.22 o 
  -4   0  16        0.70        6.40      2.75 o 
  -2   0  16        2.57       10.14      3.43 o 
   0   0  16      108.86       90.60      8.61 o 
   2   0  16       20.32       28.53      6.06 o 
   4   0  16        0.00        4.42      4.04 o 
 -11   1  16       40.85       63.67      7.07 o 
 -10   1  16        0.95        3.29      2.28 o 
  -9   1  16        0.66        4.56      2.22 o 
  -8   1  16        0.76        6.92      2.20 o 
  -7   1  16       11.52       22.15      3.45 o 
  -6   1  16        4.17        7.94      2.42 o 
  -5   1  16       14.26       15.98      3.10 o 
  -4   1  16       28.37       29.80      3.95 o 
  -3   1  16       26.54       24.37      3.67 o 
  -2   1  16       53.19       53.96      4.51 o 
  -1   1  16       89.82       89.37      6.16 o 
   0   1  16        0.19        3.80      2.13 o 
   1   1  16        0.01        2.94      2.66 o 
   2   1  16        9.82        8.93      2.39 o 
   3   1  16        0.53        7.57      3.22 o 
   4   1  16       15.85       22.55      5.39 o 
 -11   2  16       22.25       25.26      5.46 o 
 -10   2  16        2.13        3.81      4.17 o 
  -9   2  16        1.07        5.64      3.94 o 
  -8   2  16        9.15        7.54      2.52 o 
  -7   2  16        0.80        5.15      2.32 o 
  -6   2  16       21.93       26.17      3.82 o 
  -5   2  16        7.67       12.02      2.66 o 
  -4   2  16       20.75       22.46      3.02 o 
  -3   2  16       43.99       48.19      4.40 o 
  -2   2  16       30.49       38.13      3.95 o 
  -1   2  16        4.23       11.30      2.60 o 
   0   2  16       11.93       20.05      3.84 o 
   1   2  16       15.11       15.26      3.11 o 
   2   2  16       17.03       20.65      3.95 o 
   3   2  16       12.98       15.04      3.48 o 
   4   2  16        0.32        1.89      5.05 o 
 -11   3  16       13.95       11.13      4.26 o 
 -10   3  16        2.32       10.26      4.21 o 
  -9   3  16        0.49        7.00      3.29 o 
  -8   3  16        4.10        9.45      3.33 o 
  -7   3  16        1.22        4.75      2.61 o 
  -6   3  16        0.28        4.15      2.04 o 
  -5   3  16        0.36        1.80      2.04 o 
  -4   3  16       20.41       23.41      3.09 o 
  -3   3  16        1.93        3.99      1.80 o 
  -2   3  16       59.62       51.12      5.04 o 
  -1   3  16       10.48       13.11      2.76 o 
   0   3  16       26.56       31.45      4.67 o 
   1   3  16        0.42        5.95      3.09 o 
   2   3  16        1.56        5.82      3.36 o 
   3   3  16       15.56       19.99      3.93 o 
 -10   4  16       28.68       41.30      7.10 o 
  -9   4  16        0.27        4.18      3.30 o 
  -8   4  16       44.39       36.24      6.47 o 
  -7   4  16        6.21        8.02      3.75 o 
  -6   4  16        0.92        7.84      3.27 o 
  -5   4  16       29.67       29.26      4.01 o 
  -4   4  16       15.86       17.08      3.24 o 
  -3   4  16        1.07        2.94      2.02 o 
  -2   4  16       25.58       27.05      4.56 o 
  -1   4  16        2.52        5.70      2.52 o 
   0   4  16        2.17        4.65      3.25 o 
   1   4  16       41.72       48.99     10.35 o 
   2   4  16        0.10        8.37      3.45 o 
   3   4  16        1.99        4.49      3.51 o 
 -10   5  16        0.07        7.41      4.36 o 
  -9   5  16        0.44        3.20      3.34 o 
  -8   5  16        8.49       18.05      4.95 o 
  -7   5  16        5.52       13.38      4.61 o 
  -6   5  16        1.32        2.54      3.79 o 
  -5   5  16        3.61        3.80      2.66 o 
  -4   5  16        3.66        6.83      2.56 o 
  -3   5  16        2.31        2.20      4.03 o 
  -2   5  16       59.76       55.54      8.12 o 
  -1   5  16        5.08       13.52      4.23 o 
   0   5  16        3.03        2.94      3.36 o 
   1   5  16        8.61        6.69      5.43 o 
   2   5  16       35.12       44.57     10.73 o 
   3   5  16        1.08        4.92      5.05 o 
  -9   6  16        3.25        4.70      6.57 o 
  -8   6  16        2.29        2.56      3.46 o 
  -7   6  16       11.77       10.72      4.03 o 
  -6   6  16       44.67       44.39      7.37 o 
  -5   6  16        8.97       13.17      4.23 o 
  -4   6  16        2.22        7.49      3.64 o 
  -3   6  16       24.86       30.12      5.84 o 
  -2   6  16        3.45        8.47      5.05 o 
  -1   6  16        0.00        2.51      3.03 o 
   0   6  16        0.19       -2.48      3.06 o 
   1   6  16        3.60        8.21      5.68 o 
   2   6  16        2.68       -1.26      4.42 o 
  -9   7  16       25.63       21.44      5.39 o 
  -8   7  16       18.76       28.21      7.51 o 
  -7   7  16        3.70        5.09      4.04 o 
  -6   7  16        2.83        4.11      3.52 o 
  -5   7  16        6.25        6.76      3.75 o 
  -4   7  16        1.22        2.56      3.15 o 
  -3   7  16       17.23       19.72      8.21 o 
  -2   7  16       30.44       29.20      6.10 o 
  -1   7  16        3.87        5.05      4.20 o 
   0   7  16        8.75        7.28      3.85 o 
   1   7  16       10.31       15.57      5.05 o 
  -8   8  16        8.37       18.42      5.49 o 
  -7   8  16        0.11        2.00      4.73 o 
  -6   8  16        0.27        6.61      4.42 o 
  -5   8  16        2.89        5.68      4.02 o 
  -4   8  16       14.55       10.34      4.44 o 
  -3   8  16       18.29       33.53      6.49 o 
  -2   8  16        0.63        7.45      4.86 o 
  -1   8  16       18.29       20.29      5.18 o 
   0   8  16        7.40        8.63      4.31 o 
   1   8  16        1.85       11.87      4.36 o 
  -7   9  16       14.21       11.65      4.96 o 
  -6   9  16       10.92        9.74      5.05 o 
  -5   9  16        8.87       17.29      4.99 o 
  -4   9  16        2.19        3.66      3.48 o 
  -3   9  16        0.04        3.04      4.48 o 
  -2   9  16       55.81       62.09      8.81 o 
  -1   9  16        0.14        2.03      3.47 o 
   0   9  16        0.92        3.77      3.83 o 
  -5  10  16        0.13        8.21      6.57 o 
  -4  10  16       15.43       14.14      5.39 o 
  -3  10  16        0.15       -2.19      3.95 o 
  -2  10  16        0.40        6.37      4.15 o 
  -9   0  17       19.25       27.86      6.04 o 
  -7   0  17      138.26      112.43      9.16 o 
  -5   0  17       13.39       17.90      5.05 o 
  -3   0  17       40.47       51.86      9.91 o 
  -1   0  17       10.83       15.18      5.87 o 
   1   0  17       24.97       33.14     10.98 o 
 -10   1  17        1.95        7.70      2.65 o 
  -9   1  17        0.07        2.39      2.26 o 
  -8   1  17       20.84       26.56      4.04 o 
  -7   1  17        1.27        3.77      2.20 o 
  -6   1  17        2.63        5.40      2.29 o 
  -5   1  17       11.78       15.35      3.08 o 
  -4   1  17        2.46        5.26      2.11 o 
  -3   1  17        6.62       11.79      2.39 o 
  -2   1  17       84.78       89.63      6.29 o 
  -1   1  17        0.02        5.22      2.43 o 
   0   1  17       13.77       17.05      3.38 o 
   1   1  17       13.00       16.22      3.55 o 
   2   1  17        3.18        7.57      3.14 o 
 -10   2  17        2.77       13.51      6.06 o 
  -9   2  17        5.92        4.67      3.33 o 
  -8   2  17        0.58        5.78      2.99 o 
  -7   2  17        2.53        1.82      2.56 o 
  -6   2  17       15.75       22.41      3.58 o 
  -5   2  17        0.21        3.21      2.00 o 
  -4   2  17       14.77       16.36      2.62 o 
  -3   2  17       14.09       15.14      2.62 o 
  -2   2  17        0.26        3.95      2.18 o 
  -1   2  17        2.55        8.68      2.88 o 
   0   2  17        0.51        3.95      2.32 o 
   1   2  17       45.61       47.91      5.50 o 
   2   2  17        0.38        4.60      2.65 o 
  -9   3  17        1.70        7.99      3.73 o 
  -8   3  17       19.07       23.07      5.79 o 
  -7   3  17       56.97       62.45      6.94 o 
  -6   3  17        2.63        5.28      2.34 o 
  -5   3  17        0.57        6.22      2.33 o 
  -4   3  17        0.32        3.49      2.12 o 
  -3   3  17        9.21       12.14      2.88 o 
  -2   3  17        4.88        5.30      3.66 o 
  -1   3  17       27.18       27.86      6.09 o 
   0   3  17        9.89       13.51      4.08 o 
   1   3  17        3.28        3.15      3.45 o 
   2   3  17        0.35        3.43      2.52 o 
  -9   4  17        0.94        6.51      3.95 o 
  -8   4  17       28.99       31.66      5.97 o 
  -7   4  17       12.06       17.46      4.90 o 
  -6   4  17        0.01        0.87      2.91 o 
  -5   4  17        3.06        5.02      2.68 o 
  -4   4  17       46.02       57.26      5.67 o 
  -3   4  17        1.84        6.04      2.63 o 
  -2   4  17        5.87       16.10      3.57 o 
  -1   4  17       29.89       38.32     10.42 o 
   0   4  17        0.25        4.17      4.80 o 
   1   4  17        7.47        9.47      5.43 o 
  -9   5  17        7.68       24.24      7.45 o 
  -8   5  17        4.43        4.44      4.10 o 
  -7   5  17       27.72       18.06      5.12 o 
  -6   5  17        2.34        7.20      4.00 o 
  -5   5  17        5.04       10.54      3.35 o 
  -4   5  17       29.48       41.92      5.41 o 
  -3   5  17        5.05        7.69      3.56 o 
  -2   5  17        0.03        7.38      6.76 o 
  -1   5  17        3.96        6.27      3.48 o 
   0   5  17        0.01       -3.91      3.91 o 
   1   5  17        5.21       -1.26      4.17 o 
  -8   6  17       16.13       28.26      6.19 o 
  -7   6  17        3.68        9.78      5.24 o 
  -6   6  17       19.29       20.03      5.28 o 
  -5   6  17        2.59        5.98      3.67 o 
  -4   6  17       33.84       37.26     10.54 o 
  -3   6  17        2.96        6.74      4.15 o 
  -2   6  17       15.94       25.23      5.80 o 
  -1   6  17       20.99       27.99      5.64 o 
   0   6  17        0.11        1.26      3.57 o 
  -7   7  17        1.46        7.37      6.44 o 
  -6   7  17       44.32       55.46      8.46 o 
  -5   7  17       62.30       65.48      9.28 o 
  -4   7  17        1.47        5.62      4.55 o 
  -3   7  17        0.07        5.69      4.24 o 
  -2   7  17        0.30       10.57      4.49 o 
  -1   7  17       26.56       27.59      6.11 o 
  -5   8  17        3.45        8.13      4.03 o 
  -4   8  17        1.78        4.56      4.12 o 
  -3   8  17        0.07        4.25      3.75 o 
  -2   8  17        5.88        7.45      6.31 o 
  -8   0  18       16.35       19.38      5.34 o 
  -6   0  18       15.44       26.35      8.14 o 
  -4   0  18        1.14        4.66      3.36 o 
  -2   0  18       50.88       50.77      7.71 o 
   0   0  18        2.22       10.71      4.15 o 
  -8   1  18        9.70       11.59      3.05 o 
  -7   1  18        6.43       13.88      3.19 o 
  -6   1  18       14.91       19.90      3.54 o 
  -5   1  18        3.75        4.58      2.34 o 
  -4   1  18        6.27       18.84      2.93 o 
  -3   1  18       13.10       16.78      3.11 o 
  -2   1  18        0.66        4.55      2.92 o 
  -1   1  18       22.88       23.01      3.93 o 
   0   1  18        9.52        6.85      2.46 o 
  -8   2  18        5.92        9.27      3.82 o 
  -7   2  18        6.24        8.03      3.55 o 
  -6   2  18        3.83        5.56      2.50 o 
  -5   2  18       51.74       54.20      5.52 o 
  -4   2  18        0.00        4.38      2.52 o 
  -3   2  18        1.06        6.52      2.53 o 
  -2   2  18       16.85       23.09      3.71 o 
  -1   2  18        1.35        3.23      2.84 o 
   0   2  18       21.05       25.46      7.39 o 
  -7   3  18        3.36        8.25      3.45 o 
  -6   3  18        1.96        8.14      2.68 o 
  -5   3  18        2.23        0.75      2.39 o 
  -4   3  18        9.83       14.39      3.25 o 
  -3   3  18        2.65       10.15      3.30 o 
  -2   3  18       15.50       16.18      3.97 o 
  -1   3  18        6.20       11.55      3.93 o 
  -7   4  18        0.19        7.34      4.22 o 
  -6   4  18       24.71       24.37      5.94 o 
  -5   4  18        0.11        3.10      2.62 o 
  -4   4  18        0.08        8.33      3.08 o 
  -3   4  18        4.73       13.96      4.08 o 
  -2   4  18        9.62       15.95      3.80 o 
  -1   4  18        0.96       -1.89      3.91 o 
  -6   5  18        0.69        3.13      3.54 o 
  -5   5  18       46.87       52.17      6.22 o 
  -4   5  18        2.34        9.98      3.90 o 
  -3   5  18        0.07        3.26      3.32 o 
  -2   5  18       18.61       29.92      8.96 o 
                                                 
